# Supplementary material for: PlantConnectome: A knowledge graph database encompassing >71,000 plant articles
Source: Plant Cell. 2025 Jul 23;37(7):koaf169. doi: 10.1093/plcell/koaf169 (PMC12290883; doi:10.1093/plcell/koaf169)
Supplement: koaf169_Supplementary_Data [file koaf169_supplementary_data.zip]

Archive with 2 entries (2 files):
- Supplemental Figure S1-5.pdf
- Table S1-11.xlsx
