# Supplementary material for: PlantConnectome: A knowledge graph database encompassing >71,000 plant articles
Source: Plant Cell. 2025 Jul 23;37(7):koaf169. doi: 10.1093/plcell/koaf169 (PMC12290883; doi:10.1093/plcell/koaf169)
Supplement: koaf169_Supplementary_Data [file koaf169_supplementary_data.zip › Table S1-11.xlsx]

## Sheet: Legend
Supplemental table legends
Table S1. Gene IDs (column A) and aliases (column B) used to query the NCBI database for articles.
Table S2. Journals used to construct the database. The columns indicate the journal name, article title, publication year, PubmedID, and whether the article was analyzed as full text (yes/no).
Table S3. The three categories, their sub-categories, and keywords used to perform topic analysis of paper abstracts.
Table S4. Keyword co-occurrence analysis. The two keywords are in columns A and B, and the number of articles in which these keywords co-ocurred are shown in column C.
Table S5. The prompts used to build the knowledge graph, extract entity definitions and edge basis.
Table S6. Edge and entity type accuracy evaluation. Each row represents and edge in the knowledge graph. Each edge contains the pubmed ID, source and target nodes, source and target entity types and relationship description. The evaluations of the source types (column G), target types (Column J), and relationship (Column M) are indicated. The comments and the sentences that underpin the edge are …
Table S7. Evaluation of the edge resolution accuracy. The correctness score is indicated in column E.
Table S8. Evaluation of the entity type resolution accuracy. The correctness score is indicated in column V.
Table S9. Evaluation of the triples resolution accuracy. The correctness score is indicated in column K.
Table S10. Evaluation of the accuracies of the gene regulatory edges (top sub-table) and protein-protein interactions (bottom sub-table).
Table S11. Evaluation of STRING accuracy. The correctness score is indicated in column E

## Sheet: Table S1 Aliases
Table S1. Gene IDs (column A) and aliases (column B) used to query the NCBI database for articles.
Gene ID	Alias
18S RRNA	18S RRNA
25S RRNA	25S RRNA
5.8S RRNA	5.8S RRNA
AAN	AAN
AAR1	AAR1
AAR2	AAR2
ACL1	ACL1
ACL2	ACL2
ACL3	ACL3
ACL4	ACL4
ADD1	ADD1
ADD2	ADD2
ADD3	ADD3
ADE1	ADE1
AGE1	AGE1
AGE2	AGE2
AGI1	AGI1
AHR1	AHR1
AK2	AK2
ALB2	ALB2
ALB2	M4-6-18
ALF3	ALF3
ALI	ALI
ALR-104	ALR-104
ALR-128	ALR-128
ALS2	ALS2
ALS4	ALS4
ALS5	ALS5
ALS7	ALS7
AMOS2	AMOS2
AND	AND
ANL1	ANL1
ARA1	Ara1
ARA2	ARA2
ARC10	ARC10
ARC4	ARC4
ARC7	ARC7
ARC8	ARC8
ARC9	ARC9
ARP1	ARP1
ARS1	ARS1
ASC1	ASC1
AT1G01010	ANAC001
AT1G01010	NAC001
AT1G01010	NTL10
AT1G01020	ARV1
AT1G01030	NGA3
AT1G01040	ASU1
AT1G01040	ATDCL1
AT1G01040	CAF
AT1G01040	DCL1
AT1G01040	EMB60
AT1G01040	EMB76
AT1G01040	SIN1
AT1G01040	SUS1
AT1G01046	MIR838A
AT1G01050	AtPPa1
AT1G01050	PPa1
AT1G01060	LHY
AT1G01060	LHY1
AT1G01070	UMAMIT28
AT1G01080	CP28B
AT1G01090	PDH-E1 ALPHA
AT1G01100	P1w
AT1G01100	RPP1.1
AT1G01100	RPP1A
AT1G01110	IQD18
AT1G01120	KCS1
AT1G01140	CIPK9
AT1G01140	PKS6
AT1G01140	SnRK3.12
AT1G01160	GIF2
AT1G01183	MIR165
AT1G01183	MIR165A
AT1G01184	miPEP165a
AT1G01190	CYP78A8
AT1G01200	ATRAB-A3
AT1G01200	ATRABA3
AT1G01200	RABA3
AT1G01220	AtFKGP
AT1G01220	FKGP
AT1G01230	AtORM1
AT1G01230	ORM1
AT1G01260	bHLH013
AT1G01260	bHLH13
AT1G01260	JAM2
AT1G01280	CYP703
AT1G01280	CYP703A2
AT1G01290	CNX3
AT1G01320	FLL2
AT1G01320	REC1
AT1G01335	AREP1
AT1G01340	ACBK1
AT1G01340	ATCNGC10
AT1G01340	CNGC10
AT1G01360	PYL9
AT1G01360	RCAR1
AT1G01370	CENH3
AT1G01370	HTR12
AT1G01380	ETC1
AT1G01410	APUM22
AT1G01410	PUM22
AT1G01420	UGT72B3
AT1G01430	MOAT3
AT1G01430	TBL25
AT1G01450	MLKL3
AT1G01460	ATPIPK11
AT1G01460	PIP5K10
AT1G01460	PIPK11
AT1G01470	AtLEA14
AT1G01470	LEA1
AT1G01470	LEA14
AT1G01470	LSR3
AT1G01480	ACS2
AT1G01480	AT-ACC2
AT1G01490	AtHMP01
AT1G01510	AN
AT1G01510	DOQ
AT1G01520	ASG4
AT1G01520	REV3
AT1G01530	AGL28
AT1G01550	BPS1
AT1G01560	ATMPK11
AT1G01560	MPK11
AT1G01580	ATFRO2
AT1G01580	FRD1
AT1G01580	FRO2
AT1G01590	ATFRO1
AT1G01590	FRO1
AT1G01600	CYP86A4
AT1G01610	ATGPAT4
AT1G01610	GPAT4
AT1G01620	PIP1;3
AT1G01620	PIP1C
AT1G01620	TMP-B
AT1G01650	ATSPPL4
AT1G01650	SPPL4
AT1G01660	PUB55
AT1G01670	PUB56
AT1G01680	ATPUB54
AT1G01680	PUB54
AT1G01690	ATPRD3
AT1G01690	MER2
AT1G01690	PRD3
AT1G01695	TRM33
AT1G01700	ATROPGEF2
AT1G01700	ROPGEF2
AT1G01720	ANAC002
AT1G01720	ANAC2
AT1G01720	ATAF1
AT1G01740	BSK4
AT1G01750	ADF11
AT1G01760	AtTAD1
AT1G01760	TAD1
AT1G01780	PLIM2b
AT1G01790	ATKEA1
AT1G01790	KEA1
AT1G01820	PEX11C
AT1G01860	PFC1
AT1G01880	AtGEN1
AT1G01880	GEN1
AT1G01900	ATSBT1.1
AT1G01900	SBTI1.1
AT1G01910	AtGET3a
AT1G01910	GET3a
AT1G01940	CYP18-1
AT1G01950	ARK2
AT1G01950	AtKINUb
AT1G01960	BIG3
AT1G01960	EDA10
AT1G01980	AtBBE1
AT1G01980	OGOX4
AT1G02000	GAE2
AT1G02010	SEC1A
AT1G02050	LAP6
AT1G02050	PKSA
AT1G02065	SPL8
AT1G02080	NOT1
AT1G02090	ATCSN7
AT1G02090	COP15
AT1G02090	CSN7
AT1G02090	FUS5
AT1G02100	LCMT1
AT1G02100	SBI1
AT1G02120	VAD1
AT1G02130	ARA-5
AT1G02130	ARA5
AT1G02130	ATRAB1B
AT1G02130	ATRABD2A
AT1G02130	RA-5
AT1G02130	RABD2A
AT1G02140	HAP1
AT1G02140	MAGO
AT1G02140	MEE63
AT1G02145	ALG12
AT1G02145	EBS4
AT1G02145	SBI2
AT1G02150	CCR16
AT1G02170	ATMC1
AT1G02170	AtMCP1b
AT1G02170	ATMCPB1
AT1G02170	LOL3
AT1G02170	MC1
AT1G02170	MCP1b
AT1G02190	CER1-L1
AT1G02205	CER1
AT1G02205	CER22
AT1G02220	ANAC003
AT1G02220	NAC003
AT1G02220	XVP
AT1G02230	ANAC004
AT1G02230	NAC004
AT1G02250	anac005
AT1G02250	NAC005
AT1G02280	ATTOC33
AT1G02280	PPI1
AT1G02280	TOC33
AT1G02290	NFRKB3
AT1G02300	AtcathB1
AT1G02305	AtcathB2
AT1G02310	MAN1
AT1G02330	CSU2
AT1G02335	GL22
AT1G02335	PDGLP2
AT1G02340	FBI1
AT1G02340	HFR1
AT1G02340	REP1
AT1G02340	RSF1
AT1G02390	ATGPAT2
AT1G02390	GPAT2
AT1G02400	ATGA2OX4
AT1G02400	ATGA2OX6
AT1G02400	DTA1
AT1G02400	GA2OX6
AT1G02410	COX11
AT1G02430	ARFD1B
AT1G02430	ARL3
AT1G02430	ATARFD1B
AT1G02440	ARFD1A
AT1G02440	ARL4
AT1G02440	ATARFD1A
AT1G02450	NIMIN-1
AT1G02450	NIMIN1
AT1G02500	AtSAM1
AT1G02500	MAT1
AT1G02500	METK1
AT1G02500	SAM-1
AT1G02500	SAM1
AT1G02510	ATKCO4
AT1G02510	ATTPK4
AT1G02510	KCO4
AT1G02510	TPK4
AT1G02520	ABCB11
AT1G02520	MDR8
AT1G02520	PGP11
AT1G02530	ABCB12
AT1G02530	PGP12
AT1G02560	CLPP5
AT1G02560	NCLPP1
AT1G02560	NCLPP5
AT1G02580	EMB173
AT1G02580	FIS1
AT1G02580	MEA
AT1G02580	SDG5
AT1G02640	ATBXL2
AT1G02640	BXL2
AT1G02660	PLIP2
AT1G02680	TAF13
AT1G02690	IMPA-6
AT1G02720	AtGATL5
AT1G02720	GATL5
AT1G02730	ATCSLD5
AT1G02730	CSLD5
AT1G02730	CSLD5
AT1G02730	SOS6
AT1G02740	MRG2
AT1G02750	DiL-2
AT1G02780	eL19x
AT1G02780	emb2386
AT1G02790	PG45
AT1G02790	PGA4
AT1G02800	ATCEL2
AT1G02800	CEL2
AT1G02800	CEL2
AT1G02810	PMEI-PME7
AT1G02820	AtLEA3
AT1G02820	LEA2
AT1G02820	LEA3
AT1G02830	eL22x
AT1G02840	At-SR34
AT1G02840	ATSRP34
AT1G02840	SR1
AT1G02840	SR34
AT1G02840	SRP34
AT1G02850	BGLU11
AT1G02860	BAH1
AT1G02860	NLA
AT1G02860	SYG1
AT1G02880	TPK1
AT1G02900	ATRALF1
AT1G02900	RALF1
AT1G02900	RALFL1
AT1G02910	LPA1
AT1G02920	ATGST11
AT1G02920	ATGSTF7
AT1G02920	ATGSTF8
AT1G02920	GST11
AT1G02920	GSTF7
AT1G02930	ATGST1
AT1G02930	ATGSTF3
AT1G02930	ATGSTF6
AT1G02930	ERD11
AT1G02930	GST1
AT1G02930	GSTF6
AT1G02940	ATGSTF5
AT1G02940	GSTF5
AT1G02950	ATGSTF4
AT1G02950	GST31
AT1G02950	GSTF4
AT1G02970	ATWEE1
AT1G02970	WEE1
AT1G02980	ATCUL2
AT1G02980	CUL2
AT1G03000	PEX6
AT1G03020	GRXS1
AT1G03020	ROXY16
AT1G03040	bHLH007
AT1G03040	PFB2
AT1G03050	PICALM5A
AT1G03055	AtD27
AT1G03055	D27
AT1G03060	BCHA1
AT1G03060	SPI
AT1G03070	AtLFG4
AT1G03070	LFG4
AT1G03080	NET1D
AT1G03090	MCCA
AT1G03103	LTPG19
AT1G03110	AtTRM82
AT1G03110	TRM82
AT1G03120	RAB28
AT1G03130	PSAD-2
AT1G03140	PRP18a
AT1G03150	NAA20
AT1G03160	FZL
AT1G03170	FAF2
AT1G03170	FTM5
AT1G03180	COMET
AT1G03190	ATXPD
AT1G03190	UVH6
AT1G03220	SAP2
AT1G03230	SAP1
AT1G03300	ATDUF1
AT1G03300	DUF1
AT1G03310	AtBE2
AT1G03310	ATISA2
AT1G03310	BE2
AT1G03310	DBE1
AT1G03310	ISA2
AT1G03330	LSM2
AT1G03360	ATRRP4
AT1G03360	RRP4
AT1G03360	SOP2
AT1G03380	ATATG18G
AT1G03380	ATG18G
AT1G03410	2A6
AT1G03420	Sadhu4-2
AT1G03430	AHP5
AT1G03445	BSU1
AT1G03457	AtBRN2
AT1G03457	BRN2
AT1G03470	NET3A
AT1G03475	ATCPO-I
AT1G03475	HEMF1
AT1G03475	LIN2
AT1G03490	ANAC006
AT1G03490	NAC006
AT1G03530	ATNAF1
AT1G03530	NAF1
AT1G03550	AtSCAMP4
AT1G03550	SCAMP4
AT1G03600	PSB27
AT1G03620	ELMOD_F
AT1G03630	POR C
AT1G03630	PORC
AT1G03680	ATHM1
AT1G03680	ATM1
AT1G03680	THM1
AT1G03680	TRX-M1
AT1G03700	CASPL1C2
AT1G03750	CHR9
AT1G03760	SARL
AT1G03760	URI
AT1G03770	ATRING1B
AT1G03770	RING1B
AT1G03780	AtTPX2
AT1G03780	TPX2
AT1G03790	AtC3H2
AT1G03790	AtTZF4
AT1G03790	SOM
AT1G03790	TZF4
AT1G03800	ATERF10
AT1G03800	ERF10
AT1G03830	GBPL1
AT1G03840	IDD3
AT1G03840	MGP
AT1G03850	ATGRXS13
AT1G03850	GRXS13
AT1G03850	ROXY18
AT1G03860	ATPHB2
AT1G03860	PHB2
AT1G03870	FLA9
AT1G03880	CRB
AT1G03880	CRU2
AT1G03900	ABCI18
AT1G03900	ATNAP4
AT1G03900	NAP4
AT1G03905	ABCI19
AT1G03905	ATNAP4
AT1G03910	CTN
AT1G03920	NDR2
AT1G03930	ADK1
AT1G03930	CKL9ALPHA
AT1G03930	CKL9BETA
AT1G03950	VPS2.3
AT1G03970	GBF4
AT1G03980	ATPCS2
AT1G03980	PCS2
AT1G04010	ATPSAT1
AT1G04010	ERP1
AT1G04010	PSAT1
AT1G04020	ATBARD1
AT1G04020	BARD1
AT1G04020	ROW1
AT1G04027	ath-MIR2112
AT1G04050	SDG13
AT1G04050	SUVR1
AT1G04070	ATTOM22-I
AT1G04070	TOM22-I
AT1G04080	PRP39
AT1G04080	PRP39a
AT1G04100	IAA10
AT1G04110	AtSDD1
AT1G04110	SDD1
AT1G04120	ABCC5
AT1G04120	ATABCC5
AT1G04120	ATMRP5
AT1G04120	MRP5
AT1G04120	MRP5
AT1G04130	AtTPR2
AT1G04130	TPR2
AT1G04150	MCTP10
AT1G04160	ATXIB
AT1G04160	XI-8
AT1G04160	XI-B
AT1G04160	XIB
AT1G04170	EIF2 GAMMA
AT1G04180	YUC9
AT1G04180	YUCCA9
AT1G04190	TPR3
AT1G04220	DAISY
AT1G04220	KCS2
AT1G04240	IAA3
AT1G04240	SHY2
AT1G04250	AtIAA17
AT1G04250	AXR3
AT1G04250	IAA17
AT1G04260	MPI1
AT1G04260	MPI1
AT1G04260	MPI7
AT1G04260	MPIP1
AT1G04260	MPIP7
AT1G04260	PRA1.D
AT1G04263	U5-6
AT1G04270	RPS15
AT1G04270	uS19u
AT1G04280	NADKc
AT1G04300	MUSE13
AT1G04300	TRAF1b
AT1G04310	ERS2
AT1G04330	PH2
AT1G04360	ATL1
AT1G04370	ATERF14
AT1G04370	ERF14
AT1G04370	ERF97
AT1G04393	ath-MIR5640
AT1G04400	AT-PHH1
AT1G04400	ATCRY2
AT1G04400	CRY2
AT1G04400	FHA
AT1G04400	PHH1
AT1G04410	c-NAD-MDH1
AT1G04423	ath-MIR5656
AT1G04440	CKL13
AT1G04450	RIC3
AT1G04480	uL14x
AT1G04510	MAC3A
AT1G04510	PUB59
AT1G04520	PDLP2
AT1G04530	TPR4
AT1G04550	BDL
AT1G04550	IAA12
AT1G04580	AAO4
AT1G04580	AO4
AT1G04580	ATAO-4
AT1G04580	ATAO2
AT1G04600	ATXIA
AT1G04600	XIA
AT1G04610	YUC3
AT1G04620	HCAR
AT1G04630	MEE4
AT1G04635	AtPOP5
AT1G04635	EMB1687
AT1G04635	POP5
AT1G04640	LIP2
AT1G04650	FLIP
AT1G04690	KAB1
AT1G04690	KV-BETA1
AT1G04700	RAF16
AT1G04710	KAT1
AT1G04710	PKT4
AT1G04730	CTF18
AT1G04733	U2-11
AT1G04750	AT VAMP7B
AT1G04750	ATVAMP721
AT1G04750	VAMP721
AT1G04750	VAMP7B
AT1G04760	ATVAMP726
AT1G04760	VAMP726
AT1G04770	SDI2
AT1G04820	TOR2
AT1G04820	TUA4
AT1G04860	ATUBP2
AT1G04860	UBP2
AT1G04870	ATPRMT10
AT1G04870	PRMT10
AT1G04880	AtHMGB15
AT1G04880	HMGBD15
AT1G04890	MyoB15
AT1G04897	U4-6
AT1G04907	U1-10
AT1G04920	ATSPS3F
AT1G04920	AtSPSB
AT1G04920	SPS3F
AT1G04920	SPSB
AT1G04930	LIN37A
AT1G04940	atTIC20
AT1G04940	AtTic20-I
AT1G04940	TIC20
AT1G04940	Tic20-I
AT1G04950	ATTAF6
AT1G04950	EMB2781
AT1G04950	TAF6
AT1G04950	TAFII59
AT1G04970	LBR-1
AT1G04980	ATPDI10
AT1G04980	ATPDIL2-2
AT1G04980	PDI10
AT1G04980	PDIL2-2
AT1G04990	AtC3H3
AT1G04993	ath-MIR8166
AT1G05000	AtPFA-DSP1
AT1G05000	PFA-DSP1
AT1G05010	ACO4
AT1G05010	EAT1
AT1G05010	EFE
AT1G05020	AP180
AT1G05020	PICALM6
AT1G05055	ATGTF2H2
AT1G05055	GTF2H2
AT1G05057	U2-14
AT1G05065	CLE20
AT1G05070	ELMO2
AT1G05100	MAPKKK18
AT1G05160	ATKAO1
AT1G05160	CYP88A3
AT1G05160	KAO1
AT1G05170	CAGE1
AT1G05180	AXR1
AT1G05190	EMB2394
AT1G05190	RPL6
AT1G05190	uL6c
AT1G05200	ATGLR3.4
AT1G05200	GLR3.4
AT1G05200	GLUR3
AT1G05230	HDG2
AT1G05240	PR9
AT1G05240	PRX01
AT1G05250	AtPRX1
AT1G05250	PRX2
AT1G05260	PER3
AT1G05260	RCI3
AT1G05260	RCI3A
AT1G05270	TRB1
AT1G05273	U2-1
AT1G05290	OMG1
AT1G05300	ZIP5
AT1G05320	PICL
AT1G05340	AthCYSTM1
AT1G05360	KMS2
AT1G05385	LPA19
AT1G05385	Psb27-H1
AT1G05420	ATOFP12
AT1G05420	OFP12
AT1G05460	SDE3
AT1G05470	CVP2
AT1G05490	chr31
AT1G05490	CLSY3
AT1G05500	ATSYTE
AT1G05500	NTMC2T2.1
AT1G05500	NTMC2TYPE2.1
AT1G05500	SYT5
AT1G05500	SYTE
AT1G05510	OBAP1a
AT1G05520	AtSEC23B
AT1G05530	UGT2
AT1G05530	UGT75B2
AT1G05540	AtDOA1
AT1G05550	AtDOA2
AT1G05560	UGT1
AT1G05560	UGT75B1
AT1G05570	ATGSL06
AT1G05570	ATGSL6
AT1G05570	CALS1
AT1G05570	GSL06
AT1G05570	GSL6
AT1G05575	HUP17
AT1G05577	SOK1
AT1G05580	ATCHX23
AT1G05580	CHX23
AT1G05590	ATHEX3
AT1G05590	HEXO2
AT1G05600	EMB3101
AT1G05610	APS2
AT1G05620	NSH2
AT1G05620	URH2
AT1G05627	ath-MIR5999
AT1G05630	5PTASE13
AT1G05630	AT5PTASE13
AT1G05637	ath-MIR781b
AT1G05673	U6atac2
AT1G05680	UGT74E2
AT1G05690	BT3
AT1G05750	CLB19
AT1G05750	PDE247
AT1G05760	RTM1
AT1G05800	DGL
AT1G05805	AKS2
AT1G05810	ARA
AT1G05810	ARA-1
AT1G05810	ATRAB11D
AT1G05810	ATRABA5E
AT1G05810	RABA5E
AT1G05820	ATSPPL5
AT1G05820	SPPL5
AT1G05830	ATX2
AT1G05830	SDG30
AT1G05850	ATCTL1
AT1G05850	CTL1
AT1G05850	ELP
AT1G05850	ELP1
AT1G05850	ERH1
AT1G05850	ERH1
AT1G05850	ERH2
AT1G05850	HOT2
AT1G05850	POM1
AT1G05853	U5-5
AT1G05880	ARI12
AT1G05880	ATARI12
AT1G05890	ARI5
AT1G05890	ATARI5
AT1G05900	ATNTH2
AT1G05900	NTH2
AT1G05907	sno-COBRA1B
AT1G05910	BRAT1
AT1G05913	lncCOBRA1
AT1G05917	sno-COBRA1A
AT1G05940	CAT9
AT1G05960	EFOP3
AT1G05970	AIPP1
AT1G05970	EDM3
AT1G05990	CML7
AT1G05990	RHS1
AT1G06000	UGT89C1
AT1G06020	FRK3
AT1G06020	FRK5
AT1G06030	FRK2
AT1G06030	FRK6
AT1G06040	BBX24
AT1G06040	STO
AT1G06070	bZIP69
AT1G06080	ADS1
AT1G06080	AtADS1
AT1G06090	ADS1.2
AT1G06100	ADS1.3
AT1G06110	SKIP16
AT1G06120	ADS1.4
AT1G06130	GLX2-4
AT1G06130	GLXII.4
AT1G06135	CTNIP1
AT1G06135	SCREW1
AT1G06137	CTNIP2
AT1G06137	SCREW3
AT1G06140	MEF3
AT1G06150	EMB1444
AT1G06150	LHL1
AT1G06160	ERF59
AT1G06160	ORA59
AT1G06170	bHLH089
AT1G06180	ATMYB13
AT1G06180	ATMYBLFGN
AT1G06180	MYB13
AT1G06190	RHON1
AT1G06210	TOL2
AT1G06220	CLO
AT1G06220	GFA1
AT1G06220	MEE5
AT1G06225	CLE3
AT1G06230	GTE4
AT1G06233	HID2
AT1G06280	LBD2
AT1G06290	ACX3
AT1G06290	ATACX3
AT1G06310	ACX6
AT1G06330	AtHMP02
AT1G06350	ADS4
AT1G06350	AtADS4
AT1G06350	CER17
AT1G06350	CER17
AT1G06360	ADS4.2
AT1G06390	ATGSK1
AT1G06390	ATSK2-3
AT1G06390	ATSK22
AT1G06390	BIL2
AT1G06390	GSK1
AT1G06390	SK22
AT1G06400	ARA-2
AT1G06400	ARA2
AT1G06400	ATRAB11E
AT1G06400	ATRABA1A
AT1G06410	ATTPS7
AT1G06410	ATTPSA
AT1G06410	TPS7
AT1G06410	TPS7
AT1G06430	FTSH8
AT1G06450	CAF1g
AT1G06460	ACD31.2
AT1G06460	ACD32.1
AT1G06490	ATGSL07
AT1G06490	atgsl7
AT1G06490	CalS7
AT1G06490	gsl07
AT1G06490	GSL07
AT1G06490	GSL7
AT1G06500	PSA2
AT1G06500	SSM
AT1G06515	ssSPTa
AT1G06520	ATGPAT1
AT1G06520	GPAT1
AT1G06520	sn-2-GPAT1
AT1G06523	ath-MIR5648
AT1G06530	PMD2
AT1G06560	AtTRM4f
AT1G06560	NOP2C
AT1G06560	TRM4f
AT1G06570	HPD
AT1G06570	HPPD
AT1G06570	PDS1
AT1G06580	PPR1
AT1G06597	ath-MIR5654
AT1G06623	ath-MIR2933a
AT1G06643	ath-MIR5630a
AT1G06647	ath-MIR5630b
AT1G06653	ath-MIR5666
AT1G06660	JASON
AT1G06670	NIH
AT1G06680	OE23
AT1G06680	OEE2
AT1G06680	PSBP-1
AT1G06680	PSII-P
AT1G06700	CARK7
AT1G06710	MTSF1
AT1G06730	PNK1
AT1G06740	MUG3
AT1G06760	H1.1
AT1G06760	HON1
AT1G06770	AtBMI1B
AT1G06770	ATDRIP1
AT1G06770	AtRING1B
AT1G06770	DRIP1
AT1G06780	GAUT6
AT1G06790	NRPC7
AT1G06800	DALL4
AT1G06800	PLA-I{gamma}1
AT1G06820	CCR2
AT1G06820	CRTISO
AT1G06830	CEPD1
AT1G06830	ROXY6
AT1G06840	HAK1
AT1G06850	AtbZIP52
AT1G06850	bZIP52
AT1G06870	Plsp2A
AT1G06873	U1-14p
AT1G06877	U4-10
AT1G06890	UXT3
AT1G06903	ath-MIR773b
AT1G06910	TRFL7
AT1G06920	ATOFP4
AT1G06920	OFP4
AT1G06950	ATTIC110
AT1G06950	TIC110
AT1G06960	U2BL
AT1G06970	ATCHX14
AT1G06970	CHX14
AT1G07000	ATEXO70B2
AT1G07000	EXO70B2
AT1G07010	AtSLP1
AT1G07010	SLP1
AT1G07030	MIT2
AT1G07050	FITNESS
AT1G07051	MIR847A
AT1G07060	ATDFO
AT1G07060	DFO
AT1G07070	eL33w
AT1G07090	LSH6
AT1G07110	ATF2KP
AT1G07110	F2KP
AT1G07110	FKFBP
AT1G07120	IPGAL1
AT1G07130	ATSTN1
AT1G07130	STN1
AT1G07137	ath-MIR5645d
AT1G07140	SIRANBP
AT1G07150	MAP3K13
AT1G07150	MAPKKK13
AT1G07180	ATNDI1
AT1G07180	NDA1
AT1G07200	SMXL6
AT1G07210	bS18m
AT1G07230	NPC1
AT1G07240	UGT71C5
AT1G07243	ath-MIR5024
AT1G07250	UGT71C4
AT1G07260	UGT71C3
AT1G07270	CDC6b
AT1G07283	ath-MIR5025
AT1G07290	GONST2
AT1G07320	EMB2784
AT1G07320	PRPL4
AT1G07320	RPL4
AT1G07320	uL4c
AT1G07340	ATSTP2
AT1G07340	STP2
AT1G07350	SR45a
AT1G07357	ath-MIR5664
AT1G07360	AtC3H4
AT1G07360	MAC5A
AT1G07367	IMA4
AT1G07370	ATPCNA1
AT1G07370	PCNA1
AT1G07373	IMA6
AT1G07380	AtNCER1
AT1G07390	AtRLP1
AT1G07390	RLP1
AT1G07400	HSP17.8
AT1G07410	ATRAB-A2B
AT1G07410	ATRABA2B
AT1G07410	RAB-A2B
AT1G07410	RABA2b
AT1G07420	ATSMO1
AT1G07420	SMO2-1
AT1G07430	AIP1
AT1G07430	AtAIP1
AT1G07430	HAI2
AT1G07430	HON
AT1G07490	DVL9
AT1G07490	RTFL3
AT1G07500	SMR5
AT1G07510	AtFTSH10
AT1G07510	FTSH10
AT1G07530	ATGRAS2
AT1G07530	GRAS2
AT1G07530	SCL14
AT1G07537	U4-4
AT1G07540	TRFL2
AT1G07570	APK1
AT1G07570	APK1A
AT1G07570	PBL9
AT1G07600	ATMT-2
AT1G07600	ATMT-Q
AT1G07600	ATMT1
AT1G07600	LSR4
AT1G07600	MT-Q
AT1G07600	MT1
AT1G07600	MT1A
AT1G07610	MT1C
AT1G07613	ath-MIR5636
AT1G07615	Obg A-1
AT1G07620	ATOBGM
AT1G07620	TRM32
AT1G07630	PLL5
AT1G07633	ath-MIR5663
AT1G07640	OBP2
AT1G07640	URP3
AT1G07645	ATDSI-1VOC
AT1G07645	DSI-1VOC
AT1G07650	LMK1
AT1G07670	ATECA4
AT1G07670	ECA4
AT1G07705	NOT2a
AT1G07720	KCS3
AT1G07725	ATEXO70H6
AT1G07725	EXO70H6
AT1G07727	ath-MIR5653
AT1G07745	ATRAD51D
AT1G07745	RAD51D
AT1G07745	SSN1
AT1G07770	RPS15A
AT1G07770	uS8z
AT1G07780	PAI1
AT1G07780	TRP6
AT1G07790	HTB1
AT1G07810	ACA3
AT1G07810	ATECA1
AT1G07810	ECA1
AT1G07827	U6-8p
AT1G07830	uL29m
AT1G07867	ath-MIR156i
AT1G07880	ATMPK13
AT1G07883	U6-9p
AT1G07890	APX1
AT1G07890	ATAPX01
AT1G07890	ATAPX1
AT1G07890	CS1
AT1G07890	MEE6
AT1G07900	LBD1
AT1G07910	AtRLG1
AT1G07910	ATRNL
AT1G07910	RLG1
AT1G07910	RNL
AT1G07910	ZYG3
AT1G07920	ELONGATION FACTOR-TU FAMILY
AT1G07940	EF1a
AT1G07950	MED22B
AT1G07960	ATPDIL5-1
AT1G07960	PDIL5-1
AT1G07970	PNET1
AT1G07980	NF-YC10
AT1G07985	LIPA
AT1G08000	GATA10
AT1G08010	GATA11
AT1G08030	AQC1
AT1G08030	HPS7
AT1G08030	TPST
AT1G08053	ath-MIR5635b
AT1G08060	MOM
AT1G08060	MOM
AT1G08060	MOM1
AT1G08065	ACA5
AT1G08065	ATACA5
AT1G08070	EMB3102
AT1G08070	OTP82
AT1G08080	ACA7
AT1G08080	ATACA7
AT1G08090	ACH1
AT1G08090	ATNRT2.1
AT1G08090	ATNRT2:1
AT1G08090	LIN1
AT1G08090	NRT2
AT1G08090	NRT2.1
AT1G08090	NRT2:1
AT1G08090	NRT2;1AT
AT1G08100	ACH2
AT1G08100	ATNRT2.2
AT1G08100	NRT2.2
AT1G08100	NRT2;2AT
AT1G08110	AtGLYI2
AT1G08110	GLXI.3
AT1G08110	GLXI:3
AT1G08110	GLYI2
AT1G08115	U1-5
AT1G08130	ATLIG1
AT1G08130	LIG1
AT1G08135	ATCHX6B
AT1G08135	CHX6B
AT1G08140	ATCHX6A
AT1G08140	CHX6A
AT1G08140	NHL7a
AT1G08150	ATCHX5
AT1G08150	CHX5
AT1G08157	ath-MIR5649a
AT1G08163	ath-MIR5649b
AT1G08170	HTB8
AT1G08180	SMR2
AT1G08190	ATVAM2
AT1G08190	ATVPS41
AT1G08190	VAM2
AT1G08190	VPS41
AT1G08190	ZIP2
AT1G08200	AXS2
AT1G08250	ADT6
AT1G08250	AtADT6
AT1G08260	ABO4
AT1G08260	EMB142
AT1G08260	EMB2284
AT1G08260	EMB529
AT1G08260	ESD7
AT1G08260	POL2A
AT1G08260	TIL1
AT1G08280	GALT29A
AT1G08287	ath-MIR5647
AT1G08290	WIP3
AT1G08300	NVL
AT1G08303	ath-MIR774b
AT1G08320	bZIP21
AT1G08320	TGA9
AT1G08337	ath-MIR5022
AT1G08343	ath-MIR4227
AT1G08360	uL1z
AT1G08367	U12*$
AT1G08370	ATDCP1
AT1G08370	DCP1
AT1G08380	PSAO
AT1G08390	RMI2
AT1G08410	DIG6
AT1G08410	LSG1-2
AT1G08420	BSL2
AT1G08430	ALMT1
AT1G08430	ATALMT1
AT1G08450	AtCRT3
AT1G08450	CRT3
AT1G08450	EBS2
AT1G08450	PSL1
AT1G08460	ATHDA8
AT1G08460	HDA08
AT1G08460	HDA8
AT1G08465	YAB2
AT1G08470	SSL3
AT1G08480	SDH6
AT1G08490	ATCPNIFS
AT1G08490	ATNFS2
AT1G08490	ATSUFS
AT1G08490	CPNIFS
AT1G08490	SUFS
AT1G08500	AtENODL18
AT1G08500	ENODL18
AT1G08510	FATB
AT1G08520	ALB-1V
AT1G08520	ALB1
AT1G08520	CHLD
AT1G08520	PDE166
AT1G08520	V157
AT1G08540	ABC1
AT1G08540	ATSIG1
AT1G08540	ATSIG2
AT1G08540	SIG1
AT1G08540	SIG2
AT1G08540	SIGA
AT1G08540	SIGB
AT1G08550	AVDE1
AT1G08550	NPQ1
AT1G08560	ATSYP111
AT1G08560	KN
AT1G08560	SYP111
AT1G08570	ACHT4
AT1G08590	ATPXL1
AT1G08590	PXL1
AT1G08597	ath-MIR5652
AT1G08600	ATRX
AT1G08600	CHR20
AT1G08620	JMJ16
AT1G08620	PKDM7D
AT1G08630	THA1
AT1G08640	CJD1
AT1G08650	ATPPCK1
AT1G08650	PPCK1
AT1G08660	MGP2
AT1G08660	SIA1
AT1G08680	AGD14
AT1G08680	ZIGA4
AT1G08695	SCRL3
AT1G08700	PS1
AT1G08720	ATEDR1
AT1G08720	EDR1
AT1G08730	ATXIC
AT1G08730	XIC
AT1G08737	U5-2
AT1G08750	ATGPI8
AT1G08750	GPI8
AT1G08760	CORD2
AT1G08770	PRA1.E
AT1G08780	AIP3
AT1G08780	PFD4
AT1G08783	ath-MIR5018
AT1G08793	ath-MIR5014a
AT1G08800	MyoB1
AT1G08810	AtMYB60
AT1G08810	MYB60
AT1G08813	ath-MIR5014b
AT1G08820	VAP27-2
AT1G08830	AtSOD1
AT1G08830	CSD1
AT1G08830	SOD1
AT1G08840	emb2411
AT1G08840	JHS1
AT1G08845	HES
AT1G08845	uL18-L5
AT1G08860	BON3
AT1G08880	G-H2AX
AT1G08880	GAMMA-H2AX
AT1G08880	H2AXA
AT1G08880	HTA5
AT1G08890	ESL3.05
AT1G08910	PIAL1
AT1G08920	ESL1
AT1G08930	ERD6
AT1G08960	ATCAX11
AT1G08960	AtCXX5
AT1G08960	CAX11
AT1G08960	CCX5
AT1G08970	HAP5C
AT1G08970	NF-YC9
AT1G08980	AMI1
AT1G08980	ATAMI1
AT1G08980	ATTOC64-I
AT1G08980	TOC64-I
AT1G08987	U4-11p
AT1G08990	GUX5
AT1G08990	PGSIP5
AT1G09000	ANP1
AT1G09000	MAPKKK1
AT1G09000	NP1
AT1G09020	ATSNF4
AT1G09020	KINbeta-gamma
AT1G09020	SNF4
AT1G09030	NF-YB4
AT1G09040	SANT2
AT1G09050	SANT1
AT1G09060	JMJ24
AT1G09070	(AT)SRC2
AT1G09070	AtSRC2
AT1G09070	SRC2
AT1G09080	BIP3
AT1G09080	HSP70-13
AT1G09090	ATRBOHB
AT1G09090	ATRBOHB-BETA
AT1G09090	RBOHB
AT1G09100	RPT5B
AT1G09130	CLPR3
AT1G09140	At-SR30
AT1G09140	ATSRP30
AT1G09140	SR30
AT1G09143	U5-3
AT1G09155	AtPP2-B15
AT1G09155	PP2-B15
AT1G09157	DMP8
AT1G09180	ATSAR1
AT1G09180	ATSARA1A
AT1G09180	SAR1A
AT1G09180	SARA1A
AT1G09200	H3.1
AT1G09200	HTR2
AT1G09210	AtCRT1b
AT1G09210	CRT1b
AT1G09210	CRT2
AT1G09213	ath-MIR858b
AT1G09230	U11/U12-65K
AT1G09237	U5-12
AT1G09240	ATNAS3
AT1G09240	NAS3
AT1G09250	AIF4
AT1G09270	IMPA-4
AT1G09300	AtICP55
AT1G09310	SVB2
AT1G09310	SVBL
AT1G09320	ADCP1
AT1G09320	AGDP1
AT1G09330	ECH
AT1G09340	CRB
AT1G09340	CSP41B
AT1G09340	HIP1.3
AT1G09350	AtGolS3
AT1G09350	GolS3
AT1G09380	UMAMIT25
AT1G09415	NIMIN-3
AT1G09420	G6PD4
AT1G09430	ACLA-3
AT1G09450	AtHaspin
AT1G09450	Haspin
AT1G09470	AtNEAP3
AT1G09473	ath-MIR415
AT1G09483	AtNEAP4
AT1G09505	IMA5
AT1G09530	PAP3
AT1G09530	PIF3
AT1G09530	POC1
AT1G09540	ATMYB61
AT1G09540	MYB61
AT1G09550	AtPAE1
AT1G09560	GLP5
AT1G09560	PDGLP1
AT1G09570	FHY2
AT1G09570	FRE1
AT1G09570	HY8
AT1G09570	PHYA
AT1G09575	MCU1
AT1G09590	eL21z
AT1G09610	GXM1
AT1G09630	ATRAB-A2A
AT1G09630	ATRAB11C
AT1G09630	ATRABA2A
AT1G09630	RAB-A2A
AT1G09630	RAB11c
AT1G09660	AtKH1
AT1G09687	ath-MIR4228
AT1G09690	eL21y
AT1G09700	AtDRB1
AT1G09700	DRB1
AT1G09700	HYL1
AT1G09710	DP1
AT1G09720	NET2B
AT1G09730	ASP1
AT1G09730	SPF1
AT1G09760	U2A'
AT1G09770	ATCDC5
AT1G09770	ATMYBCDC5
AT1G09770	CDC5
AT1G09780	iPGAM1
AT1G09790	COBL6
AT1G09795	ATATP-PRT2
AT1G09795	ATP-PRT2
AT1G09795	HISN1B
AT1G09800	TRUA6
AT1G09810	ECT11
AT1G09815	POLD4
AT1G09817	ath-MIR833b
AT1G09830	PUR2
AT1G09840	ASKk
AT1G09840	AtHIR1
AT1G09840	ATSK41
AT1G09840	SK41
AT1G09850	XBCP3
AT1G09860	ATPUP16
AT1G09860	PUP16
AT1G09893	U5-9
AT1G09930	ATOPT2
AT1G09930	OPT2
AT1G09940	HEMA2
AT1G09947	U4-9
AT1G09950	RAS1
AT1G09960	ATSUC4
AT1G09960	ATSUT4
AT1G09960	SUC4
AT1G09960	SUT4
AT1G09970	LRR XI-23
AT1G09970	RLK7
AT1G10010	AAP8
AT1G10010	ATAAP8
AT1G10030	ERG28
AT1G10060	ATBCAT-1
AT1G10060	BCAT-1
AT1G10060	BCAT1
AT1G10070	ATBCAT-2
AT1G10070	BCAT-2
AT1G10070	BCAT2
AT1G10110	AtFDB1
AT1G10120	CIB4
AT1G10130	ATECA3
AT1G10130	ECA3
AT1G10155	ATPP2-A10
AT1G10155	PP2-A10
AT1G10170	ATNFXL1
AT1G10170	NFXL1
AT1G10180	EXO84C
AT1G10200	AtWLIM1
AT1G10200	WLIM1
AT1G10210	ATMPK1
AT1G10210	MPK1
AT1G10230	ASK18
AT1G10230	SK18
AT1G10240	FRS11
AT1G10270	GRP23
AT1G10290	ADL6
AT1G10290	DRP2A
AT1G10300	Nog1-2
AT1G10320	AtC3H5
AT1G10360	ATGSTU18
AT1G10360	GST29
AT1G10360	GSTU18
AT1G10370	ATGSTU17
AT1G10370	ERD9
AT1G10370	GST30
AT1G10370	GST30B
AT1G10370	GSTU17
AT1G10390	DRA2
AT1G10390	Nup98a
AT1G10430	PP2A-2
AT1G10450	SNL6
AT1G10460	GLP7
AT1G10470	ARR4
AT1G10470	ATRR1
AT1G10470	IBC7
AT1G10470	MEE7
AT1G10480	ZFP5
AT1G10500	ATCPISCA
AT1G10500	CPISCA
AT1G10500	ISCA
AT1G10500	SUFA1
AT1G10510	emb2004
AT1G10520	AtPol{lambda}
AT1G10520	Pol{lambda}
AT1G10522	PRIN2
AT1G10540	ATNAT8
AT1G10540	NAT8
AT1G10550	XET
AT1G10550	XTH33
AT1G10560	ATPUB18
AT1G10560	PUB18
AT1G10570	OTS2
AT1G10570	ULP1C
AT1G10588	AtGASA15
AT1G10588	GASA8L
AT1G10600	AMSH2
AT1G10620	AtPERK11
AT1G10620	PERK11
AT1G10630	ARFA1F
AT1G10630	ATARFA1F
AT1G10657	DEG17
AT1G10670	ACLA-1
AT1G10680	ABCB10
AT1G10680	PGP10
AT1G10682	sORF1
AT1G10690	SMR8
AT1G10700	PRS3
AT1G10710	PHS1
AT1G10710	REC114
AT1G10717	ESF1.3
AT1G10730	AP1M1
AT1G10740	LDAH1
AT1G10745	ESF1.2
AT1G10747	ESF1.1
AT1G10760	GWD
AT1G10760	GWD1
AT1G10760	SEX1
AT1G10760	SOP
AT1G10760	SOP1
AT1G10830	Z-ISO
AT1G10830	Z-ISO1.1
AT1G10830	Z-ISO1.2
AT1G10840	TIF3H1
AT1G10870	AGD4
AT1G10870	VAL3
AT1G10900	PIP5K7
AT1G10910	EMB3103
AT1G10910	PDM2
AT1G10920	LOV1
AT1G10930	ATRECQ4A
AT1G10930	ATSGS1
AT1G10930	RECQ4A
AT1G10940	ASK1
AT1G10940	SNRK2-4
AT1G10940	SNRK2.4
AT1G10940	SRK2A
AT1G10950	AtTMN1
AT1G10950	EMP12
AT1G10950	TMN1
AT1G10960	ATFD1
AT1G10960	FD1
AT1G10970	ATZIP4
AT1G10970	ZIP4
AT1G11000	ATMLO4
AT1G11000	MLO4
AT1G11060	AtWAPL1
AT1G11060	WAPL1
AT1G11080	scpl31
AT1G11090	MAGL1
AT1G11100	FRG5
AT1G11120	DEG23
AT1G11130	SCM
AT1G11130	SRF9
AT1G11130	SUB
AT1G11160	KTN80.1
AT1G11180	AtSCAMP2
AT1G11180	SCAMP2
AT1G11185	sORF2
AT1G11190	BFN1
AT1G11190	ENDO1
AT1G11250	ATSYP125
AT1G11250	SYP125
AT1G11260	ATSTP1
AT1G11260	STP1
AT1G11290	CRR22
AT1G11300	EGM1
AT1G11310	ATMLO2
AT1G11310	MLO2
AT1G11310	PMR2
AT1G11330	RDA2
AT1G11330	SD1-13
AT1G11350	CBRLK1
AT1G11350	RKS2
AT1G11350	SD1-13
AT1G11390	ABC1K10a
AT1G11400	PYM
AT1G11420	ATDUF2
AT1G11420	DUF2
AT1G11430	MORF9
AT1G11430	RIP9
AT1G11450	UMAMIT27
AT1G11460	UMAMIT26
AT1G11475	NRPB10
AT1G11475	NRPD10
AT1G11475	NRPE10
AT1G11500	DEAL3
AT1G11530	ATCXXS1
AT1G11530	CXXS1
AT1G11545	XTH8
AT1G11570	NTL
AT1G11580	ATPMEPCRA
AT1G11580	PMEI-PME18
AT1G11580	PMEPCRA
AT1G11590	PMEI-PME19
AT1G11600	CYP77B1
AT1G11610	CYP71A18
AT1G11630	PPR336L
AT1G11650	ATRBP45B
AT1G11650	RBP45B
AT1G11660	HSP70-16
AT1G11680	atCYP51
AT1G11680	CYP51
AT1G11680	CYP51A2
AT1G11680	CYP51G1
AT1G11680	EMB1738
AT1G11720	ATSS3
AT1G11720	SS3
AT1G11735	MIR171B
AT1G11750	CLPP6
AT1G11750	NCLPP1
AT1G11750	NCLPP6
AT1G11755	LEW1
AT1G11760	MED2
AT1G11760	MED32
AT1G11770	AtBBE2
AT1G11770	OGOX3
AT1G11790	ADT1
AT1G11790	AtADT1
AT1G11800	TDP2
AT1G11810	PEG1
AT1G11820	PdBG4
AT1G11840	ATGLX1
AT1G11840	AtGLYI3
AT1G11840	GLX1
AT1G11860	GLDT
AT1G11870	ATSRS
AT1G11870	OVA7
AT1G11870	SRS
AT1G11890	ATSEC22
AT1G11890	SEC22
AT1G11890	SEC221
AT1G11910	APA1
AT1G11910	ATAPA1
AT1G11910	AtPaspA1
AT1G11910	PaspA1
AT1G11950	JMJ26
AT1G11960	OSCA1.3
AT1G11980	RUB3
AT1G12010	ACO3
AT1G12013	SNOR111
AT1G12040	LRX1
AT1G12050	AtFAH
AT1G12050	FAH
AT1G12050	SSCD1
AT1G12060	ATBAG5
AT1G12060	BAG5
AT1G12090	ELP
AT1G12110	AtNPF6.3
AT1G12110	ATNRT1
AT1G12110	B-1
AT1G12110	CHL1
AT1G12110	CHL1-1
AT1G12110	NPF6.3
AT1G12110	NRT1
AT1G12110	NRT1.1
AT1G12130	FMOGS-OX6
AT1G12140	FMO GS-OX5
AT1G12160	FMOGS-OX7
AT1G12200	FMO
AT1G12210	RFL1
AT1G12220	RPS5
AT1G12230	GSM2-LIKE
AT1G12240	ATBETAFRUCT4
AT1G12240	AtFRUCT4
AT1G12240	AtVI2
AT1G12240	FRUCT4
AT1G12240	VAC-INV
AT1G12240	VI2
AT1G12240	VIN2
AT1G12250	TL20.3
AT1G12260	ANAC007
AT1G12260	EMB2749
AT1G12260	NAC007
AT1G12260	VND4
AT1G12270	Hop1
AT1G12280	SUMM2
AT1G12290	L5
AT1G12294	MIR472A
AT1G12300	RFL2
AT1G12350	ATCOAB
AT1G12350	COAB
AT1G12360	KEU
AT1G12360	SEC11
AT1G12370	PHR1
AT1G12370	UVR2
AT1G12390	Cnih4
AT1G12410	CLP2
AT1G12410	CLPR2
AT1G12410	EMB3146
AT1G12410	NCLPP2
AT1G12420	ACR8
AT1G12430	ARK3
AT1G12430	AtKINUa
AT1G12430	PAK
AT1G12470	VPS18
AT1G12480	CDI3
AT1G12480	OZS1
AT1G12480	RCD3
AT1G12480	SLAC1
AT1G12490	AFBA1
AT1G12520	ATCCS
AT1G12520	AtHMP03
AT1G12520	CCS
AT1G12530	MOS9
AT1G12550	HPPR3
AT1G12550	HPR3
AT1G12560	ATEXP7
AT1G12560	ATEXPA7
AT1G12560	ATHEXP ALPHA 1.26
AT1G12560	EXP7
AT1G12560	EXPA7
AT1G12580	PEPKR1
AT1G12610	ATDDF1
AT1G12610	DDF1
AT1G12620	RPF8
AT1G12640	AtLPLAT1
AT1G12640	LPCAT1
AT1G12640	LPLAT1
AT1G12680	PEPKR2
AT1G12700	RPF1
AT1G12710	AtPP2-A12
AT1G12710	PP2-A12
AT1G12740	CYP87A2
AT1G12750	ATRBL6
AT1G12750	RBL6
AT1G12770	EMB1586
AT1G12770	ISE1
AT1G12780	ATUGE1
AT1G12780	UGE1
AT1G12800	SDP
AT1G12820	AFB3
AT1G12840	ATVHA-C
AT1G12840	DET3
AT1G12860	ICE2
AT1G12860	SCRM2
AT1G12880	atnudt12
AT1G12880	NUDT12
AT1G12900	GAPA-2
AT1G12910	ATAN11
AT1G12910	LWD1
AT1G12920	ERF1-2
AT1G12930	TNPO3
AT1G12940	ATNRT2.5
AT1G12940	NRT2.5
AT1G12950	AtDTX31
AT1G12950	RHS2
AT1G12960	uL15z
AT1G12970	PIRL3
AT1G12980	DRN
AT1G12980	ESR1
AT1G13020	EIF4B2
AT1G13030	Atcoilin
AT1G13030	COILIN
AT1G13060	PBE1
AT1G13070	CYP71B27
AT1G13080	CYP71B2
AT1G13090	CYP71B28
AT1G13100	CYP71B29
AT1G13110	CYP71B7
AT1G13120	AtGLE1
AT1G13120	emb1745
AT1G13120	GLE1
AT1G13140	CYP86C3
AT1G13150	CYP86C4
AT1G13170	ORP1D
AT1G13180	ARP3
AT1G13180	ATARP3
AT1G13180	DIS1
AT1G13210	ACA.l
AT1G13210	ALA11
AT1G13220	CRWN2
AT1G13220	LINC2
AT1G13245	DVL4
AT1G13245	RTFL17
AT1G13250	GATL3
AT1G13260	AtRAV1
AT1G13260	EDF4
AT1G13260	RAV1
AT1G13270	MAP1B
AT1G13270	MAP1C
AT1G13280	AOC4
AT1G13290	DOT5
AT1G13290	WIP6
AT1G13300	AtNIGT1
AT1G13300	HRS1
AT1G13300	NIGT1.4
AT1G13320	PP2AA3
AT1G13330	AHP2
AT1G13330	HOP2
AT1G13340	ISTL6
AT1G13350	PRP4KB
AT1G13370	HTR6
AT1G13400	JGL
AT1G13400	NUB
AT1G13420	ATST4B
AT1G13420	ST4B
AT1G13430	ATST4C
AT1G13430	ST4C
AT1G13440	GAPC-2
AT1G13440	GAPC2
AT1G13450	GT-1
AT1G13530	SNAP30
AT1G13560	AAPT1
AT1G13560	ATAAPT1
AT1G13580	LAG13
AT1G13580	LOH3
AT1G13590	ATPSK1
AT1G13590	PSK1
AT1G13600	AtbZIP58
AT1G13600	bZIP58
AT1G13620	ERF62
AT1G13620	GLV5
AT1G13620	RGF2
AT1G13670	BGL2
AT1G13680	PLCL1
AT1G13690	ATE1
AT1G13700	PGL1
AT1G13710	CYP78A5
AT1G13710	KLU
AT1G13730	AtG3BP-5
AT1G13730	AtG3BP2
AT1G13740	AFP2
AT1G13740	LNJ
AT1G13750	ATPAP1
AT1G13750	PAP1
AT1G13770	RUS3
AT1G13790	FDM4
AT1G13800	FAC19
AT1G13860	QUL1
AT1G13870	AtKTI12
AT1G13870	DRL1
AT1G13880	ELM2
AT1G13890	ATSNAP30
AT1G13890	SNAP30
AT1G13900	PAP2
AT1G13950	ATELF5A-1
AT1G13950	EIF-5A
AT1G13950	EIF5A
AT1G13950	ELF5A-1
AT1G13960	WRKY4
AT1G13980	112A-2A
AT1G13980	EMB30
AT1G13980	GN
AT1G13980	GNOM
AT1G13980	MIZ2
AT1G13980	VAN7
AT1G14000	VIK
AT1G14020	RRT4
AT1G14030	LSMT-L
AT1G14040	PHO1;H3
AT1G14070	FUT7
AT1G14071	MIR830A
AT1G14080	ATFUT6
AT1G14080	FUT6
AT1G14100	FUT8
AT1G14110	ATFUT9
AT1G14110	FUT9
AT1G14120	AtDAO2
AT1G14130	AtDAO
AT1G14130	DAO1
AT1G14140	UCP3
AT1G14150	PnsL2
AT1G14150	PQL1
AT1G14150	PQL2
AT1G14160	CASPL1A1
AT1G14170	AtKH2
AT1G14182	SCRL28
AT1G14200	SNIPER1
AT1G14200	USR1
AT1G14205	u18-L8
AT1G14240	APY3
AT1G14280	PKS2
AT1G14290	AtSBH2
AT1G14290	SBH2
AT1G14320	RPL10
AT1G14320	RPL10A
AT1G14320	SAC52
AT1G14320	uL16z
AT1G14340	BPL3
AT1G14350	AtMYB124
AT1G14350	FLP
AT1G14350	MYB124
AT1G14360	ATUTR3
AT1G14360	UTR3
AT1G14370	APK2A
AT1G14370	Kin1
AT1G14370	PBL2
AT1G14380	IQD28
AT1G14400	ATUBC1
AT1G14400	UBC1
AT1G14400	UBC1
AT1G14410	ATWHY1
AT1G14410	PTAC1
AT1G14410	WHY1
AT1G14420	AT59
AT1G14430	GOXL5
AT1G14440	AtHB31
AT1G14440	BHB2
AT1G14440	FTM2
AT1G14440	HB31
AT1G14440	ZHD4
AT1G14490	AHL28
AT1G14510	AL7
AT1G14510	AtAL7
AT1G14520	MIOX1
AT1G14530	THH1
AT1G14540	PER4
AT1G14540	PRX4
AT1G14560	CoAc1
AT1G14570	AtPUX7
AT1G14570	PUX7
AT1G14580	BLJ
AT1G14610	TWN2
AT1G14610	VALRS
AT1G14620	DECOY
AT1G14620	mL46
AT1G14660	ATNHX8
AT1G14660	NHX8
AT1G14660	NHX8
AT1G14685	ATBPC2
AT1G14685	BBR/BPC2
AT1G14685	BPC2
AT1G14686	PICALM9d
AT1G14687	AtHB32
AT1G14687	HB32
AT1G14687	ZHD14
AT1G14690	MAP65-7
AT1G14700	ATPAP3
AT1G14700	PAP3
AT1G14720	ATXTH28
AT1G14720	EXGT-A2
AT1G14720	XTH28
AT1G14720	XTR2
AT1G14740	OBE3
AT1G14740	TTA1
AT1G14750	SDS
AT1G14760	KNATM
AT1G14780	MACP1
AT1G14790	AtRDR1
AT1G14790	ATRDRP1
AT1G14790	RDR1
AT1G14830	ADL1C
AT1G14830	ADL5
AT1G14830	DL1C
AT1G14830	DRP1C
AT1G14840	ATMAP70-4
AT1G14840	MAP70-4
AT1G14850	NUP155
AT1G14860	atnudt18
AT1G14860	NUDT18
AT1G14870	AtPCR2
AT1G14870	PCR2
AT1G14880	AtPCR1
AT1G14880	PCR1
AT1G14900	HMGA
AT1G14910	PICALM1b
AT1G14920	GAI
AT1G14920	RGA2
AT1G14980	CPN10
AT1G15000	scpl50
AT1G15020	ATQSOX1
AT1G15020	QSO2
AT1G15020	QSOX1
AT1G15040	GAT
AT1G15040	GAT1_2.1
AT1G15050	IAA34
AT1G15080	ATLPP2
AT1G15080	ATPAP2
AT1G15080	LPP2
AT1G15100	RHA2A
AT1G15110	AtPSS1
AT1G15110	PSS1
AT1G15110	PSS1
AT1G15130	ALIX
AT1G15140	FNRL
AT1G15190	FLA19
AT1G15200	PININ
AT1G15210	ABCG35
AT1G15210	ATPDR7
AT1G15210	PDR7
AT1G15215	DTF1
AT1G15215	SHH1
AT1G15220	ATCCMH
AT1G15220	CCMH
AT1G15240	SNX3
AT1G15250	eL37z
AT1G15250	RPL37A
AT1G15280	BTZ2
AT1G15290	REC3
AT1G15300	CYTOSLEEPER
AT1G15310	ATHSRP54A
AT1G15310	SRP54-1
AT1G15320	INP2
AT1G15340	MBD10
AT1G15360	AtSHN1
AT1G15360	SHN1
AT1G15360	WIN1
AT1G15370	LOLITA
AT1G15380	GLYI4
AT1G15390	ATDEF1
AT1G15390	PDF1A
AT1G15400	MASS2
AT1G15420	PCP1
AT1G15440	ATPWP2
AT1G15440	PWP2
AT1G15460	ATBOR4
AT1G15460	BOR4
AT1G15470	XIW1
AT1G15480	POCO1
AT1G15500	ATNTT2
AT1G15500	NTT2
AT1G15510	ATECB2
AT1G15510	ECB2
AT1G15510	VAC1
AT1G15520	ABCG40
AT1G15520	ATABCG40
AT1G15520	ATPDR12
AT1G15520	PDR12
AT1G15530	LecRK-S.1
AT1G15550	ATGA3OX1
AT1G15550	GA3OX1
AT1G15550	GA4
AT1G15560	DNE1
AT1G15570	CYCA2;3
AT1G15580	ATAUX2-27
AT1G15580	AUX2-27
AT1G15580	IAA5
AT1G15660	CENP-C
AT1G15660	CENP-C
AT1G15670	KFB01
AT1G15670	KMD2
AT1G15690	AtAVP1
AT1G15690	ATAVP3
AT1G15690	AtVHP1;1
AT1G15690	AVP-3
AT1G15690	AVP1
AT1G15690	FUGU5
AT1G15690	VHP1
AT1G15700	ATPC2
AT1G15710	TyrA2
AT1G15720	TRFL5
AT1G15750	TPL
AT1G15750	WSIP1
AT1G15780	AtMed15a
AT1G15780	MED15_1
AT1G15780	NRB4
AT1G15810	uS15mz
AT1G15820	CP24
AT1G15820	LHCB6
AT1G15880	atgos11
AT1G15880	GOS11
AT1G15910	FDM1
AT1G15910	IDNL1
AT1G15910	IDP1
AT1G15920	CAF1h
AT1G15930	eS12z
AT1G15940	AtPDS5E
AT1G15940	PDS5E
AT1G15950	ATCCR1
AT1G15950	CCR1
AT1G15950	IRX4
AT1G15960	ATNRAMP6
AT1G15960	NRAMP6
AT1G15980	NDF1
AT1G15980	NDH48
AT1G15980	PnsB1
AT1G15990	ATCNGC7
AT1G15990	CNGC7
AT1G16000	OEP9.1
AT1G16010	AtMGT2
AT1G16010	AtMRS2-1
AT1G16010	MGT2
AT1G16010	MRS2-1
AT1G16020	CCZ1a
AT1G16030	HSP70-5
AT1G16030	Hsp70b
AT1G16060	ADAP
AT1G16060	WRI3
AT1G16070	AtTLP8
AT1G16070	TLP8
AT1G16090	WAKL7
AT1G16110	WAKL6
AT1G16120	WAKL1
AT1G16130	WAKL2
AT1G16140	WAKL3
AT1G16150	WAKL4
AT1G16160	WAKL5
AT1G16190	RAD23A
AT1G16240	ATSYP51
AT1G16240	SYP51
AT1G16260	WAKL8
AT1G16270	B4
AT1G16280	AtRH36
AT1G16280	RH36
AT1G16280	SWA3
AT1G16300	GAPCP-2
AT1G16310	MTP10
AT1G16330	CYCB3;1
AT1G16340	AtKDO8PS
AT1G16340	ATKDSA2
AT1G16340	ATKSDA
AT1G16370	ATOCT6
AT1G16370	2024-10-06
AT1G16380	ATCHX1
AT1G16380	CAX1
AT1G16380	CHX1
AT1G16390	ATOCT3
AT1G16390	2024-10-03
AT1G16400	CYP79F2
AT1G16410	BUS1
AT1G16410	CYP79F1
AT1G16410	SPS1
AT1G16420	ATMC8
AT1G16420	AtMCP2e
AT1G16420	MC8
AT1G16420	MCP2e
AT1G16440	AGC1-6
AT1G16440	RSH3
AT1G16460	ATMST2
AT1G16460	ATRDH2
AT1G16460	MST2
AT1G16460	RDH2
AT1G16460	ST2
AT1G16460	STR2
AT1G16470	PAB1
AT1G16490	ATMYB58
AT1G16490	MYB58
AT1G16510	SAUR41
AT1G16520	NAIP2
AT1G16530	ASL9
AT1G16530	LBD3
AT1G16540	ABA3
AT1G16540	ACI2
AT1G16540	ATABA3
AT1G16540	AtLOS5
AT1G16540	GIN5
AT1G16540	GIN5
AT1G16540	LOS5
AT1G16540	SIR3
AT1G16560	PGAP3B
AT1G16570	TUN
AT1G16590	ATREV7
AT1G16590	REV7
AT1G16610	AtSR45
AT1G16610	RNPS1
AT1G16610	SR45
AT1G16670	CRPK1
AT1G16690	EPL1A
AT1G16710	HAC12
AT1G16720	HCF173
AT1G16730	UP6
AT1G16740	bL20m
AT1G16780	AtVHP2;2
AT1G16780	VHP2;2
AT1G16860	SHOU4L
AT1G16870	mS29
AT1G16880	ACR11
AT1G16890	AtUBC36
AT1G16890	UBC13B
AT1G16890	UBC36
AT1G16900	EBS3
AT1G16910	LSH8
AT1G16920	ATRABA1B
AT1G16920	BEX5
AT1G16920	RAB11
AT1G16920	RABA1b
AT1G16970	ATKU70
AT1G16970	KU70
AT1G16980	ATTPS2
AT1G16980	TPS2
AT1G16980	TPS2
[truncated: 27,196 more rows]

## Sheet: Table S2 AnalyzedPapers
Table S2. Journals used to construct the database. The columns indicate the journal name, article title, publication year, PubmedID, and whether the article was analyzed as full text (yes/no).
Journal	Title	Year	PubmedID	Full text (yes/no)
Nature communications	VAL1 acts as an assembly platform co-ordinating co-transcriptional repression and chromatin regulation at Arabidopsis FLC.	2022	36130923	yes
Scientific reports	The E3 Ubiquitin Ligase COP1 Regulates Thermosensory Flowering by Triggering GI Degradation in Arabidopsis.	2015	26159740	yes
BMC plant biology	Two homolog wheat Glycogen Synthase Kinase 3/SHAGGY--like kinases are involved in brassinosteroid signaling.	2015	26458871	yes
PLoS biology	FAX1, a novel membrane protein mediating plastid fatty acid export.	2015	25646734	yes
Plant physiology	A chloroplast redox relay adapts plastid metabolism to light and affects cytosolic protein quality control.	2021	34618130	yes
Rice (New York, N.Y.)	Guanine Nucleotide Exchange Factor 7B (RopGEF7B) is involved in floral organ development in Oryza sativa.	2018	30062598	yes
Plant signaling & behavior	HOP3 a new regulator of the ER stress response in Arabidopsis with possible implications in plant development and response to biotic and abiotic stresses.	2017	28426278	yes
Genes	Conserved Role of Heterotrimeric G Proteins in Plant Defense and Cell Death Progression.	2024	38255003	yes
Genes	Beyond Transcription: Fine-Tuning of Circadian Timekeeping by Post-Transcriptional Regulation.	2018	30544736	yes
Journal of experimental botany	Isolation and characterization of low-sulphur-tolerant mutants of Arabidopsis.	2010	20547563	yes
Frontiers in plant science	The Wheat Bax Inhibitor-1 Protein Interacts with an Aquaporin TaPIP1 and Enhances Disease Resistance in <i>Arabidopsis</i>.	2018	29403525	yes
eLife	Host-induced bacterial cell wall decomposition mediates pattern-triggered immunity in Arabidopsis.	2014	24957336	yes
The Plant journal : for cell and molecular biology	Natural genetic variation shapes root system responses to phytohormones in Arabidopsis.	2018	30030851	yes
Biology open	METACASPASE9 modulates autophagy to confine cell death to the target cells during Arabidopsis vascular xylem differentiation.	2016	26740571	yes
DNA research : an international journal for rapid publication of reports on genes and genomes	Genome-wide landscape of alternative splicing events in Brachypodium distachyon.	2013	23297300	yes
Frontiers in plant science	Vacuolar Processing Enzymes Modulating Susceptibility Response to <i>Fusarium oxysporum</i> f. sp. <i>cubense</i> Tropical Race 4 Infections in Banana.	2021	35095950	yes
eLife	The GluTR-binding protein is the heme-binding factor for feedback control of glutamyl-tRNA reductase.	2019	31194674	yes
International journal of molecular sciences	Identification and Functional Analysis of the CLAVATA3/EMBRYO SURROUNDING REGION (CLE) Gene Family in Wheat.	2019	31484454	yes
Plant physiology	Interplay between ARABIDOPSIS Gβ and WRKY transcription factors differentiates environmental stress responses.	2022	35748759	yes
Frontiers in plant science	Lack of Vacuolar H<sup>+</sup> -Pyrophosphatase and Cytosolic Pyrophosphatases Causes Fatal Developmental Defects in <i>Arabidopsis thaliana</i>.	2020	32528505	yes
Frontiers in plant science	Caught in the Act: Live-Cell Imaging of Plant Meiosis.	2021	34992616	yes
Plant molecular biology reporter	Light Regulates the RUBylation Levels of Individual Cullin Proteins in <i>Arabidopsis thaliana</i>.	2018	29568157	yes
Frontiers in plant science	Genetic portrait of polyamine transporters in barley: insights in the regulation of leaf senescence.	2023	37332717	yes
Frontiers in plant science	Arabidopsis non-specific phospholipase C1: characterization and its involvement in response to heat stress.	2015	26581502	yes
Frontiers in plant science	Epidermis-Specific Metabolic Engineering of Sesquiterpene Formation in Tomato Affects the Performance of Potato Aphid <i>Macrosiphum euphorbiae</i>.	2021	35003184	yes
Molecules (Basel, Switzerland)	Development and Optimization of CRISPR Prime Editing System in Photoautotrophic Cells.	2022	35335122	yes
Frontiers in plant science	Apoplastic Nucleoside Accumulation in Arabidopsis Leads to Reduced Photosynthetic Performance and Increased Susceptibility Against Botrytis cinerea.	2015	26779190	yes
Frontiers in plant science	Protein-protein interaction and gene co-expression maps of ARFs and Aux/IAAs in Arabidopsis.	2014	25566309	yes
Plant reproduction	Molecular movement in the Arabidopsis thaliana female gametophyte.	2017	28695277	yes
International journal of molecular sciences	Wheat Type One Protein Phosphatase Participates in the Brassinosteroid Control of Root Growth via Activation of BES1.	2021	34638765	yes
BMC plant biology	The characterisation of AOP2: a gene associated with the biosynthesis of aliphatic alkenyl glucosinolates in Arabidopsis thaliana.	2010	20699011	yes
Bioinformatics (Oxford, England)	Efficient network-guided multi-locus association mapping with graph cuts.	2013	23812981	yes
Plant molecular biology	The microRNA regulated SBP-box genes SPL9 and SPL15 control shoot maturation in Arabidopsis.	2008	18278578	yes
eLife	The Arabidopsis V-ATPase is localized to the TGN/EE via a seed plant-specific motif.	2020	33236982	yes
Frontiers in plant science	Investigation of the multifunctional gene AOP3 expands the regulatory network fine-tuning glucosinolate production in Arabidopsis.	2015	26442075	yes
Molecular plant pathology	The exodomain of the impaired oomycete susceptibility 1 receptor mediates both endoplasmic reticulum stress responses and abscisic acid signalling during downy mildew infection of Arabidopsis.	2022	36103373	yes
International journal of molecular sciences	Expression of AhATL1, an ABA Transport Factor Gene from Peanut, Is Affected by Altered Memory Gene Expression Patterns and Increased Tolerance to Drought Stress in Arabidopsis.	2021	33806243	yes
G3 (Bethesda, Md.)	Surveillance of 3' Noncoding Transcripts Requires FIERY1 and XRN3 in Arabidopsis.	2012	22540040	yes
Scientific reports	Functional analysis of the cotton CLE polypeptide signaling gene family in plant growth and development.	2021	33658526	yes
Ecology and evolution	Impact of demography on linked selection in two outcrossing Brassicaceae species.	2019	31534673	yes
Plants (Basel, Switzerland)	Transcriptional and Biochemical Characterization of Cytosolic Pyruvate Kinases in <i>Arabidopsis thaliana</i>.	2020	32168758	yes
PLoS pathogens	Pseudomonas evades immune recognition of flagellin in both mammals and plants.	2011	21901099	yes
Frontiers in plant science	<i>NtCIPK9</i>: A Calcineurin B-Like Protein-Interacting Protein Kinase From the Halophyte <i>Nitraria tangutorum</i>, Enhances Arabidopsis Salt Tolerance.	2020	32973820	yes
Cellular and molecular life sciences : CMLS	A novel seed plants gene regulates oxidative stress tolerance in Arabidopsis thaliana.	2020	31250033	yes
International journal of molecular sciences	Upstream Open Reading Frame Mediated Translation of WNK8 Is Required for ABA Response in <i>Arabidopsis</i>.	2021	34639024	yes
PeerJ	Ectopic expression of Jatropha curcas APETALA1 (JcAP1) caused early flowering in Arabidopsis, but not in Jatropha.	2016	27168978	yes
PloS one	Identification and characterization of Crr1a, a gene for resistance to clubroot disease (Plasmodiophora brassicae Woronin) in Brassica rapa L.	2013	23382954	yes
Molecular plant	Immunophilin-like FKBP42/TWISTED DWARF1 Interacts with the Receptor Kinase BRI1 to Regulate Brassinosteroid Signaling in Arabidopsis.	2016	26808213	yes
Genome biology	Sparse graphical Gaussian modeling of the isoprenoid gene network in Arabidopsis thaliana.	2004	15535868	yes
F1000Research	Strong morphological defects in conditional Arabidopsis abp1 knock-down mutants generated in absence of functional ABP1 protein.	2016	26925228	yes
Current biology : CB	A Dof transcription factor, SCAP1, is essential for the development of functional stomata in Arabidopsis.	2013	23453954	yes
Plant signaling & behavior	Enhancement of cell wall protein SRPP expression during emergent root hair development in Arabidopsis.	2017	28837399	yes
International journal of molecular sciences	A Cinnamate 4-HYDROXYLASE1 from Safflower Promotes Flavonoids Accumulation and Stimulates Antioxidant Defense System in Arabidopsis.	2023	36982470	yes
BMC genomics	Transcriptome analysis of response to Plasmodiophora brassicae infection in the Arabidopsis shoot and root.	2018	29304736	yes
Frontiers in plant science	Effects of Overexpression of <i>WRI1</i> and Hemoglobin Genes on the Seed Oil Content of <i>Lepidium campestre</i>.	2016	28119714	yes
Nature communications	Genetic control of meristem arrest and life span in Arabidopsis by a FRUITFULL-APETALA2 pathway.	2018	29422669	yes
BMC bioinformatics	An effective approach for identification of in vivo protein-DNA binding sites from paired-end ChIP-Seq data.	2010	20144209	yes
BMC genomics	A simple, high throughput method to locate single copy sequences from Bacterial Artificial Chromosome (BAC) libraries using High Resolution Melt analysis.	2010	20462427	yes
Pathogens (Basel, Switzerland)	The E3 Ubiquitin Ligase ATL9 Affects Expression of Defense Related Genes, Cell Death and Callose Deposition in Response to Fungal Infection.	2022	35056016	yes
BMC genomics	Genome-wide identification, characterization and expression analysis of populus leucine-rich repeat receptor-like protein kinase genes.	2013	23663326	yes
PLoS genetics	Atkinesin-13A modulates cell-wall synthesis and cell expansion in Arabidopsis thaliana via the THESEUS1 pathway.	2014	25232944	yes
International journal of molecular sciences	Function of miR825 and miR825* as Negative Regulators in <i>Bacillus cereus</i> AR156-elicited Systemic Resistance to <i>Botrytis cinerea</i> in <i>Arabidopsis thaliana</i>.	2019	31614458	yes
The plant pathology journal	An Acidic PATHOGENESIS-RELATED1 Gene of Oryza grandiglumis is Involved in Disease Resistance Response Against Bacterial Infection.	2014	25289005	yes
Plant signaling & behavior	The Arabidopsis DDB1 interacting protein WDR55 is required for vegetative development.	2013	23803743	yes
Frontiers in plant science	A Cotton Cyclin-Dependent Kinase E Confers Resistance to <i>Verticillium dahliae</i> Mediated by Jasmonate-Responsive Pathway.	2018	29881391	yes
Frontiers in plant science	Heterologous Expression of <i>Panax ginseng PgTIP1</i> Confers Enhanced Salt Tolerance of Soybean Cotyledon Hairy Roots, Composite, and Whole Plants.	2017	28769947	yes
Plants (Basel, Switzerland)	The Analysis of the Editing Defects in the <i>dyw2</i> Mutant Provides New Clues for the Prediction of RNA Targets of Arabidopsis E+-Class PPR Proteins.	2020	32098170	yes
International journal of molecular sciences	Actin Bundles in The Pollen Tube.	2018	30469514	yes
BMC genomics	Transcriptome sequencing of field pea and faba bean for discovery and validation of SSR genetic markers.	2012	22433453	yes
The Journal of biological chemistry	Structural Dissection of the Maltodextrin Disproportionation Cycle of the Arabidopsis Plastidial Disproportionating Enzyme 1 (DPE1).	2015	26504082	yes
Frontiers in molecular biosciences	Inferring microRNA regulation: A proteome perspective.	2022	36158574	yes
Frontiers in plant science	Effects of <i>BrMYC2/3/4</i> on Plant Development, Glucosinolate Metabolism, and <i>Sclerotinia sclerotiorum</i> Resistance in Transgenic <i>Arabidopsis thaliana</i>.	2021	34539701	yes
iScience	SDG2 regulates Arabidopsis inflorescence architecture through SWR1-ERECTA signaling pathway.	2021	34746701	yes
Frontiers in microbiology	Thiamine Is Required for Virulence and Survival of <i>Pseudomonas syringae</i> pv. <i>tomato</i> DC3000 on Tomatoes.	2022	35783427	yes
International journal of molecular sciences	Expression of Stipa purpurea SpCIPK26 in Arabidopsis thaliana Enhances Salt and Drought Tolerance and Regulates Abscisic Acid Signaling.	2016	27338368	yes
PloS one	RNA-CODE: a noncoding RNA classification tool for short reads in NGS data lacking reference genomes.	2013	24204885	yes
BMC genomics	Small RNA profiling reveals regulation of Arabidopsis miR168 and heterochromatic siRNA415 in response to fungal elicitors.	2014	25491154	yes
Biomolecules	The In Vitro Interaction of 12-Oxophytodienoic Acid and Related Conjugated Carbonyl Compounds with Thiol Antioxidants.	2021	33803875	yes
BMC genomics	Global small RNA analysis in fast-growing Arabidopsis thaliana with elevated concentrations of ATP and sugars.	2014	24507710	yes
BMC plant biology	Effective carbon partitioning driven by exotic phloem-specific regulatory elements fused to the Arabidopsis thaliana AtSUC2 sucrose-proton symporter gene.	2009	19154603	yes
Frontiers in plant science	Functional Insight of Nitric-Oxide Induced DUF Genes in <i>Arabidopsis thaliana</i>.	2020	32765550	yes
eLife	Volatile DMNT directly protects plants against <i>Plutella xylostella</i> by disrupting the peritrophic matrix barrier in insect midgut.	2021	33599614	yes
BMC genomics	Genetic mapping and candidate gene identification of BoGL5, a gene essential for cuticular wax biosynthesis in broccoli.	2021	34758753	yes
Photosynthesis research	The physiological basis for genetic variation in water use efficiency and carbon isotope composition in Arabidopsis thaliana.	2014	23893317	yes
National science review	Plant latent defense response to microbial non-pathogenic factors antagonizes compatibility.	2022	36072504	yes
BMC systems biology	A search engine to identify pathway genes from expression data on multiple organisms.	2007	17477880	yes
PloS one	Discovery of stress responsive DNA regulatory motifs in Arabidopsis.	2012	22912824	yes
Antioxidants (Basel, Switzerland)	Antifungal Action of <i>Arabidopsis thaliana</i> TCP21 via Induction of Oxidative Stress and Apoptosis.	2023	37760070	yes
Planta	Enhanced AGAMOUS expression in the centre of the Arabidopsis flower causes ectopic expression over its outer expression boundaries.	2009	19554348	yes
PloS one	Proteomics, physiological, and biochemical analysis of cross tolerance mechanisms in response to heat and water stresses in soybean.	2020	32502194	yes
PeerJ	Identification and characterization of the cytosine-5 DNA methyltransferase gene family in <i>Salvia miltiorrhiza</i>.	2018	29527415	yes
PloS one	Differential interactions of the autonomous pathway RRM proteins and chromatin regulators in the silencing of Arabidopsis targets.	2008	18628965	yes
Frontiers in plant science	Benzyl Cyanide Leads to Auxin-Like Effects Through the Action of Nitrilases in <i>Arabidopsis thaliana</i>.	2018	30197652	yes
Photosynthesis research	Singlet oxygen-mediated signaling in plants: moving from flu to wild type reveals an increasing complexity.	2013	23832611	yes
Cell	ABP1 mediates auxin inhibition of clathrin-dependent endocytosis in Arabidopsis.	2010	20887896	yes
International journal of molecular sciences	Molecular Characterization and Expression Patterns of the <i>HkSVP</i> Gene Reveal Distinct Roles in Inflorescence Structure and Floral Organ Development in <i>Hemerocallis fulva</i>.	2021	34769440	yes
bioRxiv : the preprint server for biology	Cleave and Rescue gamete killers create conditions for gene drive in plants.	2024	37873352	yes
Molecular biology and evolution	Evidence for active maintenance of phylotranscriptomic hourglass patterns in animal and plant embryogenesis.	2015	25631928	yes
Journal of experimental botany	The major nectar protein of Brassica rapa is a non-specific lipid transfer protein, BrLTP2.1, with strong antifungal activity.	2018	30169819	yes
Plant physiology	Wound-inducible WUSCHEL-RELATED HOMEOBOX 13 is required for callus growth and organ reconnection.	2022	34730809	yes
PloS one	A Brassica exon array for whole-transcript gene expression profiling.	2010	20862292	yes
Genes	Ectopic Expression of <i>BcCUC2</i> Involved in Sculpting the Leaf Margin Serration in <i>Arabidopsis thaliana</i>.	2023	37372452	yes
Communications biology	Histone acetylation orchestrates wound-induced transcriptional activation and cellular reprogramming in Arabidopsis.	2019	31701032	yes
Plant & cell physiology	Chemical synthesis of Arabidopsis CLV3 glycopeptide reveals the impact of hydroxyproline arabinosylation on peptide conformation and activity.	2013	23256149	yes
Frontiers in plant science	Editing of Chloroplast <i>rps14</i> by PPR Editing Factor EMB2261 Is Essential for <i>Arabidopsis</i> Development.	2018	29973946	yes
Frontiers in plant science	High-Throughput Non-destructive Phenotyping of Traits that Contribute to Salinity Tolerance in <i>Arabidopsis thaliana</i>.	2016	27733855	yes
The New phytologist	MSD2-mediated ROS metabolism fine-tunes the timing of floral organ abscission in Arabidopsis.	2022	35689444	yes
Nature communications	The Arabidopsis MIK2 receptor elicits immunity by sensing a conserved signature from phytocytokines and microbes.	2021	34535661	yes
Frontiers in plant science	<i>ENO2</i> Affects the Seed Size and Weight by Adjusting Cytokinin Content and Forming ENO2-bZIP75 Complex in <i>Arabidopsis thaliana</i>.	2020	32983222	yes
BMC research notes	Cosuppression of the chloroplast localized molecular chaperone HSP90.5 impairs plant development and chloroplast biogenesis in Arabidopsis.	2014	25216779	yes
Plant direct	High resolution RNA-seq profiling of genes encoding ribosomal proteins across different organs and developmental stages in <i>Arabidopsis thaliana</i>.	2021	34095740	yes
Plant direct	Arabidopsis MATE45 antagonizes local abscisic acid signaling to mediate development and abiotic stress responses.	2018	31245687	yes
PloS one	Global analysis of ankyrin repeat domain C3HC4-type RING finger gene family in plants.	2013	23516424	yes
Frontiers in plant science	Transcriptomic and epigenomic analyses revealed that polycomb repressive complex 2 regulates not only developmental but also stress responsive metabolism in <i>Brassica rapa</i>.	2023	36890886	yes
Plant biotechnology journal	Rice NIN-LIKE PROTEIN 4 plays a pivotal role in nitrogen use efficiency.	2021	32876985	yes
BMC genomics	Grapevine microRNAs responsive to exogenous gibberellin.	2014	24507455	yes
Frontiers in plant science	Association Mapping Analysis of Fatty Acid Content in Different Ecotypic Rapeseed Using mrMLM.	2018	30662447	yes
F1000Research	The novel Arabidopsis thaliana svt2 suppressor of the ascorbic acid-deficient mutant vtc1-1 exhibits phenotypic and genotypic instability.	2013	24627766	yes
Biotechnology for biofuels	A screening method to identify efficient sgRNAs in Arabidopsis, used in conjunction with cell-specific lignin reduction.	2019	31143243	yes
Frontiers in plant science	Single Event Resolution of Plant Plasma Membrane Protein Endocytosis by TIRF Microscopy.	2017	28484480	yes
Frontiers in plant science	N-acetylglutamic acid alleviates oxidative stress based on histone acetylation in plants.	2023	37223787	yes
Journal of experimental botany	Influence of clavata3-2 mutation on early flower development in Arabidopsis thaliana: quantitative analysis of changing geometry.	2009	19088334	yes
Nature communications	Anterograde signaling controls plastid transcription via sigma factors separately from nuclear photosynthesis genes.	2022	36460634	yes
Frontiers in plant science	Extracellular signals and receptor-like kinases regulating ROP GTPases in plants.	2014	25295042	yes
PloS one	Heterologous expression of the wheat aquaporin gene TaTIP2;2 compromises the abiotic stress tolerance of Arabidopsis thaliana.	2013	24223981	yes
Frontiers in plant science	Wheat Escapes Low Light Stress by Altering Pollination Types.	2022	35755640	yes
eLife	Environmental response in gene expression and DNA methylation reveals factors influencing the adaptive potential of <i>Arabidopsis lyrata</i>.	2022	36306157	yes
Scientific reports	DNA double-strand breaks alter the spatial arrangement of homologous loci in plant cells.	2015	26046331	yes
The Plant journal : for cell and molecular biology	An SGS3-like protein functions in RNA-directed DNA methylation and transcriptional gene silencing in Arabidopsis.	2010	20059743	yes
Frontiers in plant science	<i>CaRDR1</i>, an RNA-Dependent RNA Polymerase Plays a Positive Role in Pepper Resistance against TMV.	2017	28702034	yes
Frontiers in plant science	The Halophyte <i>Halostachys caspica</i> AP2/ERF Transcription Factor HcTOE3 Positively Regulates Freezing Tolerance in <i>Arabidopsis</i>.	2021	34054888	yes
Frontiers in plant science	A Genomic Map of Climate Adaptation in <i>Arabidopsis thaliana</i> at a Micro-Geographic Scale.	2018	30042773	yes
Frontiers in microbiology	Biocontrol and plant growth promoting traits of two avocado rhizobacteria are orchestrated by the emission of diffusible and volatile compounds.	2023	37206331	yes
Frontiers in plant science	The Thioredoxin-Regulated α-Amylase 3 of <i>Arabidopsis thaliana</i> Is a Target of S-Glutathionylation.	2019	31417599	yes
International journal of molecular sciences	Genome-Wide Dissection of the <i>CRF</i> Gene Family in <i>Brassica napus</i> Indicates that <i>BnaCRF8s</i> Specifically Regulate Root Architecture and Phosphate Homeostasis against Phosphate Fluctuation in Plants.	2020	32455955	yes
Scientific reports	Evolution of rubisco complex small subunit transit peptides from algae to plants.	2017	28839179	yes
Frontiers in microbiology	Mutations in PpAGO3 Lead to Enhanced Virulence of <i>Phytophthora parasitica</i> by Activation of 25-26 nt sRNA-Associated Effector Genes.	2022	35401482	yes
Journal of experimental botany	Rice DWARF14 acts as an unconventional hormone receptor for strigolactone.	2018	29365172	yes
AoB PLANTS	Differential tolerance to heat stress of young leaves compared to mature leaves of whole plants relate to differential transcriptomes involved in metabolic adaptations to stress.	2022	35854682	yes
BMC plant biology	Fine regulation of ARF17 for anther development and pollen formation.	2017	29258431	yes
Frontiers in plant science	Uncoupling Aluminum Toxicity From Aluminum Signals in the STOP1 Pathway.	2022	35592558	yes
BMC plant biology	Bioinformatic Identification and Analysis of Hydroxyproline-Rich Glycoproteins in Populus trichocarpa.	2016	27769192	yes
PloS one	Regulation of abiotic stress signalling by Arabidopsis C-terminal domain phosphatase-like 1 requires interaction with a k-homology domain-containing protein.	2013	24303021	yes
PloS one	Identification of differential gene expression in Brassica rapa nectaries through expressed sequence tag analysis.	2010	20098697	yes
Chemistry & biodiversity	Prediction and comparison of Salmonella-human and Salmonella-Arabidopsis interactomes.	2012	22589098	yes
Scientific reports	Effective extraction of Arabidopsis adherent seed mucilage by ultrasonic treatment.	2017	28091592	yes
Frontiers in plant science	SnRK2.10 kinase differentially modulates expression of hub WRKY transcription factors genes under salinity and oxidative stress in <i>Arabidopsis thaliana</i>.	2023	37621885	yes
Plant biotechnology journal	Two calcium-dependent protein kinases enhance maize drought tolerance by activating anion channel ZmSLAC1 in guard cells.	2022	34498364	yes
Cell	Noncoding transcription by RNA polymerase Pol IVb/Pol V mediates transcriptional silencing of overlapping and adjacent genes.	2008	19013275	yes
Scientific reports	A thaumatin-like protein of Ocimum basilicum confers tolerance to fungal pathogen and abiotic stress in transgenic Arabidopsis.	2016	27150014	yes
Plant & cell physiology	UV RESISTANCE LOCUS 8-Mediated UV-B Response Is Required Alongside CRYPTOCHROME 1 for Plant Survival in Sunlight under Field Conditions.	2024	37757822	yes
Molecules (Basel, Switzerland)	The Impact of Nitrile-Specifier Proteins on Indolic Carbinol and Nitrile Formation in Homogenates of <i>Arabidopsis thaliana</i>.	2022	36432142	yes
Frontiers in plant science	Genome-wide identification of the <i>AlkB</i> homologs gene family, <i>PagALKBH9B</i> and <i>PagALKBH10B</i> regulated salt stress response in <i>Populus</i>.	2022	36204058	yes
Bioinformatics (Oxford, England)	CRISPRdirect: software for designing CRISPR/Cas guide RNA with reduced off-target sites.	2015	25414360	yes
PloS one	Herbivory-responsive calmodulin-like protein CML9 does not guide jasmonate-mediated defenses in Arabidopsis thaliana.	2018	29768484	yes
Plant biotechnology journal	GbCYP86A1-1 from Gossypium barbadense positively regulates defence against Verticillium dahliae by cell wall modification and activation of immune pathways.	2020	31207065	yes
Frontiers in plant science	<i>AP1G2</i> Affects Mitotic Cycles of Female and Male Gametophytes in Arabidopsis.	2022	35873977	yes
Genes	Genome-Wide Association Studies Reveal Candidate Genes Related to Stem Diameter in Cucumber (<i>Cucumis sativus</i> L.).	2022	35741858	yes
PloS one	Soybean Trihelix transcription factors GmGT-2A and GmGT-2B improve plant tolerance to abiotic stresses in transgenic Arabidopsis.	2009	19730734	yes
Plant communications	Tetrapyrrole biosynthesis pathway regulates plastid-to-nucleus signaling by controlling plastid gene expression in plants.	2023	35836377	yes
Frontiers in plant science	Involvement of <i>PtPHR1</i> in phosphates starvation-induced alkaloid biosynthesis in <i>Pinellia ternata</i> (Thunb.) Breit.	2022	36035724	yes
Plant reproduction	A simple and versatile cell wall staining protocol to study plant reproduction.	2015	26454832	yes
Frontiers in plant science	FIT-Binding Proteins and Their Functions in the Regulation of Fe Homeostasis.	2019	31297128	yes
G3 (Bethesda, Md.)	Comparative Genomics Approaches Accurately Predict Deleterious Variants in Plants.	2018	30139765	yes
Frontiers in plant science	Functional analysis of the BEige and Chediak-Higashi domain gene Mp<i>SPIRRIG</i> in <i>Marchantia polymorpha</i>.	2022	36212282	yes
Journal of experimental botany	Inheritance of vernalization memory at FLOWERING LOCUS C during plant regeneration.	2017	28498984	yes
Molecular & cellular proteomics : MCP	Protein Phosphorylation Orchestrates Acclimations of Arabidopsis Plants to Environmental pH.	2024	38000714	yes
Antioxidants (Basel, Switzerland)	Focus on Nitric Oxide Homeostasis: Direct and Indirect Enzymatic Regulation of Protein Denitrosation Reactions in Plants.	2022	35883902	yes
Journal of plant research	Arabidopsis ASYMMETRIC LEAVES2 protein required for leaf morphogenesis consistently forms speckles during mitosis of tobacco BY-2 cells via signals in its specific sequence.	2012	22351044	yes
Proceedings of the National Academy of Sciences of the United States of America	Distinct sets of tethering complexes, SNARE complexes, and Rab GTPases mediate membrane fusion at the vacuole in Arabidopsis.	2018	29463724	yes
PloS one	ERMO3/MVP1/GOLD36 is involved in a cell type-specific mechanism for maintaining ER morphology in Arabidopsis thaliana.	2012	23155454	yes
Plants (Basel, Switzerland)	Molecular Cloning and Characterization of <i>SQUAMOSA</i>-Promoter Binding Protein-Like Gene <i>FvSPL10</i> from Woodland Strawberry (<i>Fragaria vesca</i>).	2019	31514279	yes
Frontiers in plant science	HY5: A Pivotal Regulator of Light-Dependent Development in Higher Plants.	2021	35111179	yes
Frontiers in plant science	Peroxidase-Generated Apoplastic ROS Impair Cuticle Integrity and Contribute to DAMP-Elicited Defenses.	2016	28066496	yes
Biotechnology for biofuels	Eukaryotic translation factor eIF5A contributes to acetic acid tolerance in Saccharomyces cerevisiae via transcriptional factor Ume6p.	2021	33557922	yes
Frontiers in plant science	A model worker: Multifaceted modulation of AUXIN RESPONSE FACTOR3 orchestrates plant reproductive phases.	2023	36923132	yes
BMC genomics	Analysis of expressed sequence tags generated from full-length enriched cDNA libraries of melon.	2011	21599934	yes
Frontiers in plant science	Integrative transcriptomics and proteomics profiling of <i>Arabidopsis thaliana</i> elucidates novel mechanisms underlying spaceflight adaptation.	2023	38089794	yes
Acta crystallographica. Section D, Structural biology	Crystal structure of the leucine-rich repeat ectodomain of the plant immune receptor kinase SOBIR1.	2019	31063151	yes
Biotechnology for biofuels	Lignin biosynthesis perturbations affect secondary cell wall composition and saccharification yield in Arabidopsis thaliana.	2013	23622268	yes
International journal of molecular sciences	Photoreceptor PhyB Involved in Arabidopsis Temperature Perception and Heat-Tolerance Formation.	2017	28587227	yes
Frontiers in plant science	Functional Characterization of TaFUSCA3, a B3-Superfamily Transcription Factor Gene in the Wheat.	2017	28702045	yes
PloS one	Connectivity in gene coexpression networks negatively correlates with rates of molecular evolution in flowering plants.	2017	28759647	yes
BMC genomics	Genome-wide identification of biotin carboxyl carrier subunits of acetyl-CoA carboxylase in Brassica and their role in stress tolerance in oilseed Brassica napus.	2022	36253756	yes
Transgenic research	Bioengineering potato plants to produce benzylglucosinolate for improved broad-spectrum pest and disease resistance.	2021	33956271	yes
Frontiers in plant science	Local Populations of <i>Arabidopsis thaliana</i> Show Clear Relationship between Photoperiodic Sensitivity of Flowering Time and Altitude.	2017	28659966	yes
Scientific reports	Phytohormone ethylene-responsive Arabidopsis organ growth under light is in the fine regulation of Photosystem II deficiency-inducible AKIN10 expression.	2017	28584283	yes
International journal of molecular sciences	Overexpression of ABI5 Binding Proteins Suppresses Inhibition of Germination Due to Overaccumulation of DELLA Proteins.	2022	35628355	yes
PloS one	The biochemical properties of the Arabidopsis ecto-nucleoside triphosphate diphosphohydrolase AtAPY1 contradict a direct role in purinergic signaling.	2015	25822168	yes
Plant biotechnology journal	Knockout of two BnaMAX1 homologs by CRISPR/Cas9-targeted mutagenesis improves plant architecture and increases yield in rapeseed (Brassica napus L.).	2020	31373135	yes
Nanomaterials (Basel, Switzerland)	Growth-Promoting Gold Nanoparticles Decrease Stress Responses in Arabidopsis Seedlings.	2021	34947510	yes
PeerJ	Functional analysis of <i>CgWRKY57</i> from <i>Cymbidium goeringii</i> in ABA response.	2021	33665039	yes
Scientific reports	Arabidopsis thaliana as a suitable model host for research on interactions between plant and foliar nematodes, parasites of plant shoot.	2016	27910895	yes
Journal of pesticide science	Cycloprop-2-ene-1-carboxylates: Potential chemical biology tools in the early growth stage of <i>Arabidopsis thaliana</i>.	2023	37361485	yes
Plant physiology	Algal PETC-Pro171-Leu suppresses electron transfer in cytochrome b6f under acidic lumenal conditions.	2023	36516417	yes
Plants (Basel, Switzerland)	Interactome of Arabidopsis Thaliana.	2022	35161331	yes
Frontiers in molecular biosciences	Investigating the Role of Root Exudates in Recruiting <i>Streptomyces</i> Bacteria to the <i>Arabidopsis thaliana</i> Microbiome.	2021	34222338	yes
Frontiers in plant science	Molecular Control by Non-coding RNAs During Fruit Development: From Gynoecium Patterning to Fruit Ripening.	2018	30555499	yes
Journal of experimental botany	Programmed cell death activated by Rose Bengal in Arabidopsis thaliana cell suspension cultures requires functional chloroplasts.	2014	24723397	yes
Scientific reports	Induction of PrMADS10 on the lower side of bent pine tree stems: potential role in modifying plant cell wall properties and wood anatomy.	2019	31831838	yes
Heredity	Neighbor GWAS: incorporating neighbor genotypic identity into genome-wide association studies of field herbivory.	2021	33514929	yes
International journal of molecular sciences	BZR1 Physically Interacts with SPL9 to Regulate the Vegetative Phase Change and Cell Elongation in <i>Arabidopsis</i>.	2021	34638756	yes
International journal of molecular sciences	Modulation of Rice Leaf Angle and Grain Size by Expressing <i>OsBCL1</i> and <i>OsBCL2</i> under the Control of <i>OsBUL1</i> Promoter.	2021	34360554	yes
Molecular plant pathology	SnRK1.1-mediated resistance of Arabidopsis thaliana to clubroot disease is inhibited by the novel Plasmodiophora brassicae effector PBZF1.	2021	34165877	yes
The Journal of biological chemistry	Chloroplast envelope ATPase PGA1/AtFtsH12 is required for chloroplast protein accumulation and cytosol-chloroplast protein homeostasis in Arabidopsis.	2022	36113581	yes
Nature communications	MPK3- and MPK6-mediated VLN3 phosphorylation regulates actin dynamics during stomatal immunity in Arabidopsis.	2021	34753953	yes
Rice (New York, N.Y.)	SDG711 Is Involved in Rice Seed Development through Regulation of Starch Metabolism Gene Expression in Coordination with Other Histone Modifications.	2021	33666740	yes
Genes	In Vitro Plant Regeneration in Conifers: The Role of <i>WOX</i> and <i>KNOX</i> Gene Families.	2021	33808690	yes
Frontiers in plant science	Extensive Natural Variation in Arabidopsis Seed Mucilage Structure.	2016	27375657	yes
Journal of experimental botany	Functional analysis of the three HMA4 copies of the metal hyperaccumulator Arabidopsis halleri.	2015	26044091	yes
BMC plant biology	BOTRYTIS-INDUCED KINASE1, a plasma membrane-localized receptor-like protein kinase, is a negative regulator of phosphate homeostasis in Arabidopsis thaliana.	2016	27389008	yes
Nature communications	Commensal lifestyle regulated by a negative feedback loop between Arabidopsis ROS and the bacterial T2SS.	2024	38212332	yes
PloS one	Manipulation of the rice L-galactose pathway: evaluation of the effects of transgene overexpression on ascorbate accumulation and abiotic stress tolerance.	2015	25938231	yes
Frontiers in plant science	Expression and Functional Study of <i>BcWRKY1</i> in <i>Baphicacanthus cusia</i> (Nees) Bremek.	2022	35845683	yes
Frontiers in plant science	Genome-wide identification, classification and expression analysis of <i>MYB</i> gene family in coconut (<i>Cocos nucifera</i> L.).	2023	38288415	yes
BMC neuroscience	The predominantly HEAT-like motif structure of huntingtin and its association and coincident nuclear entry with dorsal, an NF-kB/Rel/dorsal family transcription factor.	2002	12379151	yes
BMC plant biology	A novel strategy to uncover specific GO terms/phosphorylation pathways in phosphoproteomic data in Arabidopsis thaliana.	2021	34906086	yes
BMC plant biology	Genome-wide and molecular evolution analyses of the phospholipase D gene family in Poplar and Grape.	2010	20565843	yes
Bioinformatics (Oxford, England)	How well do RNA-Seq differential gene expression tools perform in a complex eukaryote? A case study in Arabidopsis thaliana.	2019	30726870	yes
International journal of molecular sciences	G-Protein β-Subunit Gene <i>TaGB1-B</i> Enhances Drought and Salt Resistance in Wheat.	2023	37108500	yes
Frontiers in plant science	Exploring cryptic amyloidogenic regions in prion-like proteins from plants.	2022	36726678	yes
International journal of molecular sciences	YUCCA2 (YUC2)-Mediated 3-Indoleacetic Acid (IAA) Biosynthesis Regulates Chloroplast RNA Editing by Relieving the Auxin Response Factor 1 (ARF1)-Dependent Inhibition of Editing Factors in <i>Arabidopsis thaliana</i>.	2023	38069311	yes
Plants (Basel, Switzerland)	Split-Ubiquitin Two-Hybrid Screen for Proteins Interacting with slToc159-1 and slToc159-2, Two Chloroplast Preprotein Import Receptors in Tomato (<i>Solanum lycopersicum</i>).	2022	36365376	yes
PLoS pathogens	Molecular evolution of a viral non-coding sequence under the selective pressure of amiRNA-mediated silencing.	2009	19247440	yes
PloS one	Cotton GalT1 encoding a putative glycosyltransferase is involved in regulation of cell wall pectin biosynthesis during plant development.	2013	23527103	yes
Plants (Basel, Switzerland)	A Cytoplasmic Receptor-like Kinase Contributes to Salinity Tolerance.	2020	33080797	yes
PeerJ	Genome-wide identification and characterization of TIFY family genes in Moso Bamboo (<i>Phyllostachys edulis</i>) and expression profiling analysis under dehydration and cold stresses.	2016	27812419	yes
PLoS pathogens	An Oomycete CRN Effector Reprograms Expression of Plant HSP Genes by Targeting their Promoters.	2015	26714171	yes
International journal of molecular sciences	<i>Aphelenchoides besseyi</i> Ab-FAR-1 Interacts with <i>Arabidopsis thaliana</i> AtADF3 to Interfere with Actin Cytoskeleton, and Promotes Nematode Parasitism and Pathogenicity.	2022	36293146	yes
The New phytologist	Rubisco small subunits from the unicellular green alga Chlamydomonas complement Rubisco-deficient mutants of Arabidopsis.	2017	28084636	yes
BMC bioinformatics	DCD - a novel plant specific domain in proteins involved in development and programmed cell death.	2005	16008837	yes
Frontiers in plant science	Hexokinase 1 is required for glucose-induced repression of bZIP63, At5g22920, and BT2 in Arabidopsis.	2015	26236323	yes
Proceedings of the National Academy of Sciences of the United States of America	Highly ABA-Induced 1 (HAI1)-Interacting protein HIN1 and drought acclimation-enhanced splicing efficiency at intron retention sites.	2019	31611386	yes
International journal of molecular sciences	Fine Mapping and Identification of <i>SmAPRR2</i> Regulating Rind Color in Eggplant (<i>Solanum melongena</i> L.).	2023	36834473	yes
Frontiers in plant science	Gene Regulatory Network for Tapetum Development in <i>Arabidopsis thaliana</i>.	2017	28955355	yes
Journal of experimental botany	Control of proline accumulation under drought via a novel pathway comprising the histone methylase CAU1 and the transcription factor ANAC055.	2018	29253181	yes
Nucleic acids research	CK2 promotes jasmonic acid signaling response by phosphorylating MYC2 in Arabidopsis.	2023	36546827	yes
PloS one	A J-like protein influences fatty acid composition of chloroplast lipids in Arabidopsis.	2011	22028775	yes
BMC plant biology	Developmentally distinct activities of the exocyst enable rapid cell elongation and determine meristem size during primary root growth in Arabidopsis.	2014	25551204	yes
BMC plant biology	Dynamic compartment specific changes in glutathione and ascorbate levels in Arabidopsis plants exposed to different light intensities.	2013	23865417	yes
PloS one	A novel pyrimidin-like plant activator stimulates plant disease resistance and promotes growth.	2015	25849038	yes
Current biology : CB	Heme synthesis by plastid ferrochelatase I regulates nuclear gene expression in plants.	2011	21565502	yes
The Plant journal : for cell and molecular biology	Improved genome assembly and pan-genome provide key insights into eggplant domestication and breeding.	2021	33964091	yes
The New phytologist	Elevated CO<sub>2</sub> induces rapid dephosphorylation of plasma membrane H<sup>+</sup> -ATPase in guard cells.	2022	36089821	yes
PLoS pathogens	The root-knot nematode effector MiPFN3 disrupts plant actin filaments and promotes parasitism.	2018	29543900	yes
Nature methods	Phased diploid genome assembly with single-molecule real-time sequencing.	2016	27749838	yes
Nature communications	The MOM1 complex recruits the RdDM machinery via MORC6 to establish de novo DNA methylation.	2023	37438334	yes
Journal of experimental botany	cis-12-Oxo-phytodienoic acid represses Arabidopsis seed germination in shade conditions.	2019	31326997	yes
PloS one	Inspection of the grapevine BURP superfamily highlights an expansion of RD22 genes with distinctive expression features in berry development and ABA-mediated stress responses.	2014	25330210	yes
Frontiers in plant science	Phosphorylation of Ribosomal Protein RPS6 Integrates Light Signals and Circadian Clock Signals.	2017	29403507	yes
Frontiers in plant science	Overexpression of SAMDC1 gene in Arabidopsis thaliana increases expression of defense-related genes as well as resistance to Pseudomonas syringae and Hyaloperonospora arabidopsidis.	2014	24734036	yes
PloS one	Wrinkled1, a ubiquitous regulator in oil accumulating tissues from Arabidopsis embryos to oil palm mesocarp.	2013	23922666	yes
Frontiers in plant science	Rapid phosphatidic acid accumulation in response to low temperature stress in Arabidopsis is generated through diacylglycerol kinase.	2013	23346092	yes
PloS one	Proper PIN1 distribution is needed for root negative phototropism in Arabidopsis.	2014	24465665	yes
The New phytologist	Myo-inositol oxygenase is important for the removal of excess myo-inositol from syncytia induced by Heterodera schachtii in Arabidopsis roots.	2014	24117492	yes
Plants (Basel, Switzerland)	Τhe Nematicidal Potential of Bioactive <i>Streptomyces</i> Strains Isolated from Greek Rhizosphere Soils Tested on <i>Arabidopsis</i> Plants of Varying Susceptibility to <i>Meloidogyne</i> spp.	2020	32486213	yes
The Plant journal : for cell and molecular biology	A tomato LysM receptor-like kinase promotes immunity and its kinase activity is inhibited by AvrPtoB.	2012	21880077	yes
Journal of experimental botany	Transgenic Arabidopsis thaliana expressing a barley UDP-glucosyltransferase exhibit resistance to the mycotoxin deoxynivalenol.	2012	22922639	yes
PloS one	Advanced methylome analysis after bisulfite deep sequencing: an example in Arabidopsis.	2012	22911809	yes
Virology journal	A remarkable synergistic effect at the transcriptomic level in peach fruits doubly infected by prunus necrotic ringspot virus and peach latent mosaic viroid.	2013	23710752	yes
Molecular genetics and genomics : MGG	Characteristic expression of twelve rice PR1 family genes in response to pathogen infection, wounding, and defense-related signal compounds (121/180).	2008	18247056	yes
Frontiers in plant science	CARK3-mediated ADF4 regulates hypocotyl elongation and soil drought stress in Arabidopsis.	2022	36618656	yes
PloS one	Recruiting a new substrate for triacylglycerol synthesis in plants: the monoacylglycerol acyltransferase pathway.	2012	22523576	yes
Scientific reports	High-resolution model of Arabidopsis Photosystem II reveals the structural consequences of digitonin-extraction.	2021	34330992	yes
The Plant journal : for cell and molecular biology	Small RNAs - secrets and surprises of the genome.	2010	20409269	yes
Plants (Basel, Switzerland)	Two <i>Arabidopsis</i> Splicing Factors, U2AF65a and U2AF65b, Differentially Control Flowering Time by Modulating the Expression or Alternative Splicing of a Subset of <i>FLC</i> Upstream Regulators.	2023	37111878	yes
Proceedings of the National Academy of Sciences of the United States of America	Clock-regulated coactivators selectively control gene expression in response to different temperature stress conditions in <i>Arabidopsis</i>.	2023	37036986	yes
Journal of experimental botany	Mitochondrial AtTrxo1 is transcriptionally regulated by AtbZIP9 and AtAZF2 and affects seed germination under saline conditions.	2017	28184497	yes
International journal of molecular sciences	SDG102, a H3K36-Methyltransferase-Encoding Gene, Plays Pleiotropic Roles in Growth and Development of Maize (<i>Zea mays</i> L.).	2022	35806471	yes
Journal of experimental botany	The SBT6.1 subtilase processes the GOLVEN1 peptide controlling cell elongation.	2016	27315833	yes
Journal of experimental botany	Arabidopsis plants deficient in plastidial glyceraldehyde-3-phosphate dehydrogenase show alterations in abscisic acid (ABA) signal transduction: interaction between ABA and primary metabolism.	2011	21068209	yes
Frontiers in plant science	Pectin Synthesis and Pollen Tube Growth in <i>Arabidopsis</i> Involves Three GAUT1 Golgi-Anchoring Proteins: GAUT5, GAUT6, and GAUT7.	2020	33072156	yes
PLoS genetics	The Chromatin Protein DUET/MMD1 Controls Expression of the Meiotic Gene TDM1 during Male Meiosis in Arabidopsis.	2015	26348709	yes
The New phytologist	OXIDATIVE SIGNAL-INDUCIBLE1 induces immunity by coordinating N-hydroxypipecolic acid, salicylic acid, and camalexin synthesis.	2023	36319610	yes
PloS one	Transcriptome analysis of Arabidopsis GCR1 mutant reveals its roles in stress, hormones, secondary metabolism and phosphate starvation.	2015	25668726	yes
Frontiers in genetics	Computational Detection of Stage-Specific Transcription Factor Clusters during Heart Development.	2016	27047536	yes
Frontiers in plant science	PeERF1, a SHINE-Like Transcription Factor, Is Involved in Nanoridge Development on Lip Epidermis of <i>Phalaenopsis</i> Flowers.	2019	32082333	yes
The New phytologist	High-throughput measurement of plant fitness traits with an object detection method using Faster R-CNN.	2022	35218008	yes
Plant biotechnology journal	Improvement of drought tolerance by overexpressing MdATG18a is mediated by modified antioxidant system and activated autophagy in transgenic apple.	2018	28703378	yes
Journal of experimental botany	Eating the messenger (RNA): autophagy shapes the cellular RNA landscape.	2021	34468738	yes
PloS one	Use of the foot-and-mouth disease virus 2A peptide co-expression system to study intracellular protein trafficking in Arabidopsis.	2012	23251667	yes
Plants (Basel, Switzerland)	Phosphorylation Affects DNA-Binding of the Senescence-Regulating bZIP Transcription Factor GBF1.	2015	27135347	yes
Frontiers in plant science	Identification, Gene Structure, and Expression of <i>BnMicEmUP</i>: A Gene Upregulated in Embryogenic <i>Brassica napus</i> Microspores.	2020	33519838	yes
International journal of molecular sciences	Mutation of an Essential 60S Ribosome Assembly Factor MIDASIN 1 Induces Early Flowering in <i>Arabidopsis</i>.	2022	35742952	yes
BMC plant biology	Genomic evolution and complexity of the Anaphase-promoting Complex (APC) in land plants.	2010	21087491	yes
Proceedings of the National Academy of Sciences of the United States of America	SAGA1 and SAGA2 promote starch formation around proto-pyrenoids in Arabidopsis chloroplasts.	2024	38241434	yes
Journal of applied genetics	Genome-wide identification, characterisation and expression profiles of calcium-dependent protein kinase genes in barley (Hordeum vulgare L.).	2017	27447459	yes
Proteome science	Proteomic identification of MYC2-dependent jasmonate-regulated proteins in Arabidopsis thaliana.	2012	23009548	yes
Journal of experimental botany	The transcription factor POPEYE negatively regulates the expression of bHLH Ib genes to maintain iron homeostasis.	2023	36787175	yes
Journal of experimental botany	DELLA proteins modulate Arabidopsis defences induced in response to caterpillar herbivory.	2014	24399173	yes
International journal of molecular sciences	The Arabidopsis Ca<sup>2+</sup>-Dependent Protein Kinase CPK12 Is Involved in Plant Response to Salt Stress.	2018	30558245	yes
Plant methods	A nondestructive method to estimate the chlorophyll content of <i>Arabidopsis</i> seedlings.	2017	28416964	yes
BMC research notes	Novel sulI binary vectors enable an inexpensive foliar selection method in Arabidopsis.	2011	21366919	yes
PloS one	Heterochromatic siRNAs and DDM1 independently silence aberrant 5S rDNA transcripts in Arabidopsis.	2009	19529764	yes
Plant signaling & behavior	Arabidopsis clathrin adaptor EPSIN1 but not MODIFIED TRANSPORT TO THE VACOULE1 contributes to effective plant immunity against pathogenic <i>Pseudomonas</i> bacteria.	2023	36603596	yes
Plant, cell & environment	Application of Green-enhanced Nano-lantern as a bioluminescent ratiometric indicator for measurement of Arabidopsis thaliana root apoplastic fluid pH.	2022	35864560	yes
BMC plant biology	The metal tolerance profile of Thlaspi goesingense is mimicked in Arabidopsis thaliana heterologously expressing serine acetyl-transferase.	2007	18045473	yes
Nature communications	Architecture of gene regulatory networks controlling flower development in Arabidopsis thaliana.	2018	30382087	yes
Nucleic acids research	Detecting and characterizing microRNAs of diverse genomic origins via miRvial.	2017	29036674	yes
PLoS genetics	RAD54 is essential for RAD51-mediated repair of meiotic DSB in Arabidopsis.	2021	34003859	yes
PloS one	Relationship between NaCl- and H2O2-induced cytosolic Ca2+ increases in response to stress in Arabidopsis.	2013	24124535	yes
BMC bioinformatics	ConCysFind: a pipeline tool to predict conserved amino acids of protein sequences across the plant kingdom.	2020	33129266	yes
Frontiers in plant science	ABA-Dependent Salt Stress Tolerance Attenuates <i>Botrytis</i> Immunity in Arabidopsis.	2020	33312187	yes
PLoS biology	Retinoblastoma and its binding partner MSI1 control imprinting in Arabidopsis.	2008	18700816	yes
Plant methods	Metabolic profiling of laser microdissected vascular bundles of Arabidopsis thaliana.	2005	16270917	yes
Plant direct	artMAP: A user-friendly tool for mapping ethyl methanesulfonate-induced mutations in Arabidopsis.	2019	31245783	yes
Frontiers in plant science	The Four FAD-Dependent Histone Demethylases of Arabidopsis Are Differently Involved in the Control of Flowering Time.	2019	31214214	yes
PNAS nexus	The response of Arabidopsis to the apocarotenoid β-cyclocitric acid reveals a role for SIAMESE-RELATED 5 in root development and drought tolerance.	2023	37954155	yes
PloS one	Genetic and genomic analysis of Rhizoctonia solani interactions with Arabidopsis; evidence of resistance mediated through NADPH oxidases.	2013	23451091	yes
The Plant cell	The entry reaction of the plant shikimate pathway is subjected to highly complex metabolite-mediated regulation.	2021	33955484	yes
PloS one	Genome-wide survey of the F-box/Kelch (FBK) members and molecular identification of a novel FBK gene TaAFR in wheat.	2021	34293801	yes
Nature plants	Exogenous miRNAs induce post-transcriptional gene silencing in plants.	2021	34650259	yes
Frontiers in chemistry	Drought Response in Wheat: Key Genes and Regulatory Mechanisms Controlling Root System Architecture and Transpiration Efficiency.	2017	29259968	yes
Molecular plant pathology	Glutathione contributes to plant defence against parasitic cyst nematodes.	2022	35352464	yes
BMC bioinformatics	MultiChIPmixHMM: an R package for ChIP-chip data analysis modeling spatial dependencies and multiple replicates.	2013	24015679	yes
Current biology : CB	Auxin-dependent control of cytoskeleton and cell shape regulates division orientation in the Arabidopsis embryo.	2021	34610273	yes
Frontiers in plant science	Somatic embryogenesis receptor-like kinase 5 in the ecotype Landsberg erecta of Arabidopsis is a functional RD LRR-RLK in regulating brassinosteroid signaling and cell death control.	2015	26528315	yes
International journal of molecular sciences	Genome-Wide Identification of Histone Deacetylases and Their Roles Related with Light Response in Tartary Buckwheat (<i>Fagopyrum tataricum</i>).	2023	37175799	yes
PLoS genetics	Imprinting of the polycomb group gene MEDEA serves as a ploidy sensor in Arabidopsis.	2009	19779546	yes
PloS one	IAA8 involved in lateral root formation interacts with the TIR1 auxin receptor and ARF transcription factors in Arabidopsis.	2012	22912871	yes
BMC genomics	Identification and functional characterization of bidirectional gene pairs and their intergenic regions in maize.	2014	24886269	yes
Frontiers in plant science	Cold stress induces differential gene expression of retained homeologs in <i>Camelina sativa</i> cv Suneson.	2023	38034564	yes
PeerJ	Identification of <i>WRKY</i> gene family and characterization of cold stress-responsive <i>WRKY</i> genes in eggplant.	2020	32211240	yes
Biology	Investigation of the JASMONATE ZIM-DOMAIN Gene Family Reveals the Canonical JA-Signaling Pathway in Pineapple.	2022	35336818	yes
PLoS genetics	A Novel Imprinted Gene NUWA Controls Mitochondrial Function in Early Seed Development in Arabidopsis.	2017	28095407	yes
PLoS pathogens	Arabidopsis Actin-Depolymerizing Factor-4 links pathogen perception, defense activation and transcription to cytoskeletal dynamics.	2012	23144618	yes
Frontiers in plant science	Photoacclimation and entrainment of photosynthesis by fluctuating light varies according to genotype in <i>Arabidopsis thaliana</i>.	2023	36968397	yes
Molecular cell	A Dicer-Independent Route for Biogenesis of siRNAs that Direct DNA Methylation in Arabidopsis.	2016	26711010	yes
Frontiers in plant science	Buffering growth variations against water deficits through timely carbon usage.	2013	24348489	yes
The Plant journal : for cell and molecular biology	Molecular, genetic and evolutionary analysis of a paracentric inversion in Arabidopsis thaliana.	2016	27436134	yes
Proceedings of the National Academy of Sciences of the United States of America	ABA represses TOR and root meristem activity through nuclear exit of the SnRK1 kinase.	2022	35787039	yes
Molecules (Basel, Switzerland)	Discovery of a Nitric Oxide-Responsive Protein in <i>Arabidopsis thaliana</i>.	2019	31344907	yes
STAR protocols	A protocol for measuring the response of Arabidopsis roots to gravity and treatment for simulated microgravity.	2023	36853717	yes
PloS one	Comparative analysis of serine/arginine-rich proteins across 27 eukaryotes: insights into sub-family classification and extent of alternative splicing.	2011	21935421	yes
Horticulture research	<i>PpTCP18</i> is upregulated by lncRNA5 and controls branch number in peach (<i>Prunus persica</i>) through positive feedback regulation of strigolactone biosynthesis.	2023	36643759	yes
BMC plant biology	Transcriptome profiling of genes and pathways associated with arsenic toxicity and tolerance in Arabidopsis.	2014	24734953	yes
PloS one	Role of intron-mediated enhancement on accumulation of an Arabidopsis NB-LRR class R-protein that confers resistance to Cucumber mosaic virus.	2014	24915153	yes
International journal of molecular sciences	Arabidopsis Ubiquitin-Conjugating Enzymes UBC4, UBC5, and UBC6 Have Major Functions in Sugar Metabolism and Leaf Senescence.	2022	36232444	yes
PLoS genetics	Quantitative Genetics Identifies Cryptic Genetic Variation Involved in the Paternal Regulation of Seed Development.	2016	26811909	yes
Frontiers in plant science	Structural Investigations of N-carbamoylputrescine Amidohydrolase from Medicago truncatula: Insights into the Ultimate Step of Putrescine Biosynthesis in Plants.	2016	27066023	yes
Journal of experimental botany	Virus-induced gene silencing of Arabidopsis thaliana gene homologues in wheat identifies genes conferring improved drought tolerance.	2013	23364940	yes
Nature	Control of plant stem cell function by conserved interacting transcriptional regulators.	2015	25363783	yes
Saudi journal of biological sciences	Molecular characterization and expression of cyclic nucleotide gated ion channels 19 and 20 in <i>Arabidopsis thaliana</i> for their potential role in salt stress.	2021	34588894	yes
Frontiers in plant science	Major Contribution of Flowering Time and Vegetative Growth to Plant Production in Common Bean As Deduced from a Comparative Genetic Mapping.	2016	28082996	yes
International journal of molecular sciences	Phylogenetic, Structural and Functional Evolution of the LHC Gene Family in Plant Species.	2022	36613939	yes
G3 (Bethesda, Md.)	No detectable effect of the DNA methyltransferase DNMT2 on Drosophila meiotic recombination.	2014	25168011	yes
PloS one	Arabidopsis protein phosphatase DBP1 nucleates a protein network with a role in regulating plant defense.	2014	24595057	yes
Frontiers in plant science	FAR-RED INSENSITIVE 219/JAR1 Contributes to Shade Avoidance Responses of <i>Arabidopsis</i> Seedlings by Modulating Key Shade Signaling Components.	2017	29163619	yes
Frontiers in plant science	BIK1 and ERECTA Play Opposing Roles in Both Leaf and Inflorescence Development in <i>Arabidopsis</i>.	2019	31803215	yes
Genes	Overexpression of an Inositol Phosphorylceramide Glucuronosyltransferase Gene <i>IbIPUT1</i> Inhibits Na<sup>+</sup> Uptake in Sweet Potato Roots.	2022	35885923	yes
Nature communications	Sterols are required for the coordinated assembly of lipid droplets in developing seeds.	2021	34552075	yes
Plants (Basel, Switzerland)	Methods of In Situ Quantitative Root Biology.	2021	34834762	yes
Frontiers in plant science	Mechanisms of regulation of SNF1/AMPK/SnRK1 protein kinases.	2014	24904600	yes
Plant & cell physiology	Ubiquitin ligase ATL31 functions in leaf senescence in response to the balance between atmospheric CO2 and nitrogen availability in Arabidopsis.	2014	24399238	yes
Journal of experimental botany	Specification of reproductive meristems requires the combined function of SHOOT MERISTEMLESS and floral integrators FLOWERING LOCUS T and FD during Arabidopsis inflorescence development.	2011	20937733	yes
The Plant journal : for cell and molecular biology	Long-read sequencing characterizes mitochondrial and plastid genome variants in Arabidopsis msh1 mutants.	2022	36097957	yes
PloS one	Integration of developmental and environmental signals via a polyadenylation factor in Arabidopsis.	2014	25546057	yes
Plant physiology	Phosphate starvation regulates cellulose synthesis to modify root growth.	2024	37823515	yes
International journal of molecular sciences	Disruption of AtWNK8 enhances tolerance of Arabidopsis to salt and osmotic stresses via modulating proline content and activities of catalase and peroxidase.	2013	23535337	yes
PloS one	Conventional and novel Gγ protein families constitute the heterotrimeric G-protein signaling network in soybean.	2011	21853116	yes
Frontiers in plant science	The Role of Light-Dark Regulation of the Chloroplast ATP Synthase.	2017	28791032	yes
Antioxidants (Basel, Switzerland)	Methionine Sulfoxide Reductase B Regulates the Activity of Ascorbate Peroxidase of Banana Fruit.	2021	33670705	yes
Journal of experimental botany	Expression of Xhdsi-1VOC, a novel member of the vicinal oxygen chelate (VOC) metalloenzyme superfamily, is up-regulated in leaves and roots during desiccation in the resurrection plant Xerophyta humilis (Bak) Dur and Schinz.	2008	18791196	yes
Frontiers in genetics	Using Local Convolutional Neural Networks for Genomic Prediction.	2020	33281867	yes
Frontiers in plant science	Lewis A Glycans Are Present on Proteins Involved in Cell Wall Biosynthesis and Appear Evolutionarily Conserved Among Natural <i>Arabidopsis thaliana</i> Accessions.	2021	33777069	yes
Frontiers in molecular biosciences	New Perspectives on Plant Adenylyl Cyclases.	2019	31850369	yes
Scientific reports	Transcriptome profiling of genes involved in induced systemic salt tolerance conferred by Bacillus amyloliquefaciens FZB42 in Arabidopsis thaliana.	2017	28904348	yes
PloS one	Identification and characterization of a novel multi-stress responsive gene in Arabidopsis.	2020	33332435	yes
eLife	A receptor-like kinase mutant with absent endodermal diffusion barrier displays selective nutrient homeostasis defects.	2014	25233277	yes
Frontiers in plant science	The Role of Persulfide Metabolism During Arabidopsis Seed Development Under Light and Dark Conditions.	2018	30283487	yes
NPJ microgravity	Glycome profiling and immunohistochemistry uncover changes in cell walls of Arabidopsis thaliana roots during spaceflight.	2023	37608048	yes
Planta	Domestication has altered the ABA and gibberellin profiles in developing pea seeds.	2023	37351659	yes
PLoS biology	Microbial Hub Taxa Link Host and Abiotic Factors to Plant Microbiome Variation.	2016	26788878	yes
International journal of molecular sciences	HR4 gene is induced in the Arabidopsis-Trichoderma atroviride beneficial interaction.	2012	22942755	yes
F1000Research	Alternative splice variants of rhomboid proteins: Comparative analysis of database entries for select model organisms and validation of functional potential.	2018	32201561	yes
Frontiers in plant science	Clustered regularly interspaced short palindromic repeats/CRISPR-associated protein 9-generated diallelic mutants reveal Arabidopsis actin-related protein 2 function in the trafficking of syntaxin PEN1.	2022	36204067	yes
BMC plant biology	Comprehensive analysis of tobacco pollen transcriptome unveils common pathways in polar cell expansion and underlying heterochronic shift during spermatogenesis.	2012	22340370	yes
Plants (Basel, Switzerland)	<i>Brachypodium</i> Antifreeze Protein Gene Products Inhibit Ice Recrystallisation, Attenuate Ice Nucleation, and Reduce Immune Response.	2022	35684248	yes
Nucleic acids research	Nuclear import of the transcription factor SHOOT MERISTEMLESS depends on heterodimerization with BLH proteins expressed in discrete sub-domains of the shoot apical meristem of Arabidopsis thaliana.	2006	16513846	yes
PLoS genetics	E3 ubiquitin ligase CHIP and NBR1-mediated selective autophagy protect additively against proteotoxicity in plant stress responses.	2014	24497840	yes
Horticulture research	A naturally occurring variation in the <i>BrMAM-3</i> gene is associated with aliphatic glucosinolate accumulation in <i>Brassica rapa</i> leaves.	2018	30534387	yes
PloS one	Unraveling the genetic basis of seed tocopherol content and composition in rapeseed (Brassica napus L.).	2012	23185526	yes
The New phytologist	Variation and fitness costs for tolerance to different types of herbivore damage in Boechera stricta genotypes with contrasting glucosinolate structures.	2010	20663059	yes
International journal of molecular sciences	Involvement of ABA Responsive <i>SVB</i> Genes in the Regulation of Trichome Formation in Arabidopsis.	2021	34202673	yes
Frontiers in plant science	An Arabidopsis Prolyl 4 Hydroxylase Is Involved in the Low Oxygen Response.	2021	33790927	yes
Frontiers in plant science	Genome-wide identification and expression analysis of the HVA22 gene family in cotton and functional analysis of <i>GhHVA22E1D</i> in drought and salt tolerance.	2023	36950351	yes
Development (Cambridge, England)	Tissue growth constrains root organ outlines into an isometrically scalable shape.	2021	33637613	yes
Nucleic acids research	A subgroup of SGS3-like proteins act redundantly in RNA-directed DNA methylation.	2012	22302148	yes
Frontiers in physiology	Improved Model of Proton Pump Crystal Structure Obtained by Interactive Molecular Dynamics Flexible Fitting Expands the Mechanistic Model for Proton Translocation in P-Type ATPases.	2017	28443028	yes
Frontiers in plant science	Isolation, characterization, and functional verification of salt stress response genes of NAC transcription factors in <i>Ipomoea pes-caprae</i>.	2023	36818867	yes
Frontiers in plant science	Chalcone Isomerase a Key Enzyme for Anthocyanin Biosynthesis in <i>Ophiorrhiza japonica</i>.	2019	31338101	yes
Frontiers in plant science	Structural Imaging of Native Cryo-Preserved Secondary Cell Walls Reveals the Presence of Macrofibrils and Their Formation Requires Normal Cellulose, Lignin and Xylan Biosynthesis.	2019	31708959	yes
International journal of molecular sciences	PAP8/pTAC6 Is Part of a Nuclear Protein Complex and Displays RNA Recognition Motifs of Viral Origin.	2022	35328480	yes
BMC plant biology	Inter-species functional compatibility of the Theobroma cacao and Arabidopsis FT orthologs: 90 million years of functional conservation of meristem identity genes.	2021	33990176	yes
PloS one	Considering transposable element diversification in de novo annotation approaches.	2011	21304975	yes
Nature communications	Changing local recombination patterns in Arabidopsis by CRISPR/Cas mediated chromosome engineering.	2020	32887885	yes
BMC plant biology	Determinants of substrate specificity in a catalytically diverse family of acyl-ACP thioesterases from plants.	2023	36588156	yes
Frontiers in plant science	Functional Conservation and Divergence of Soybean GmSTOP1 Members in Proton and Aluminum Tolerance.	2018	29755502	yes
Frontiers in plant science	Genome-Wide DNA Methylation Analysis of Soybean <i>Curled-Cotyledons</i> Mutant and Functional Evaluation of a Homeodomain-Leucine Zipper (HD-Zip) I Gene <i>GmHDZ20</i>.	2020	33505408	yes
Journal of experimental botany	Ethylene receptor ETR2 controls trichome branching by regulating microtubule assembly in Arabidopsis thaliana.	2009	19648171	yes
International journal of molecular sciences	Systematic Identification and Functional Analysis of the <i>Hypericum perforatum</i> L. bZIP Gene Family Indicating That Overexpressed <i>HpbZIP69</i> Enhances Drought Resistance.	2023	37762543	yes
Proceedings of the National Academy of Sciences of the United States of America	<i>Arabidopsis</i> HOT3/eIF5B1 constrains rRNA RNAi by facilitating 18S rRNA maturation.	2023	37011204	yes
International journal of molecular sciences	Genome-Wide Identification and Transcriptional Analysis of Arabidopsis <i>DUF506</i> Gene Family.	2021	34768874	yes
Plants (Basel, Switzerland)	Metabolites from <i>Bacillus subtilis</i> J-15 Affect Seedling Growth of <i>Arabidopsis thaliana</i> and Cotton Plants.	2022	36501248	yes
BMC plant biology	Characterization and subcellular localization of histone deacetylases and their roles in response to abiotic stresses in soybean.	2018	30305032	yes
Nucleic acids research	Use of chemical modification and mass spectrometry to identify substrate-contacting sites in proteinaceous RNase P, a tRNA processing enzyme.	2016	27166372	yes
Frontiers in plant science	The Making of Leaves: How Small RNA Networks Modulate Leaf Development.	2018	29967634	yes
Genome biology	Sequence and structural analysis of BTB domain proteins.	2005	16207353	yes
Applied and environmental microbiology	<i>Streptomyces</i> Endophytes Promote Host Health and Enhance Growth across Plant Species.	2020	32561579	yes
Plant direct	Biomass formation and sugar release efficiency of <i>Populus</i> modified by altered expression of a NAC transcription factor.	2022	35979037	yes
Nature communications	POD1-SUN-CRT3 chaperone complex guards the ER sorting of LRR receptor kinases in Arabidopsis.	2022	35577772	yes
PloS one	Bioinformatic Identification and Analysis of Extensins in the Plant Kingdom.	2016	26918442	yes
In vitro cellular & developmental biology. Plant : journal of the Tissue Culture Association	Elevating vitamin C content via overexpression of <i>myo</i>-inositol oxygenase and l-gulono-1,4-lactone oxidase in <i>Arabidopsis</i> leads to enhanced biomass and tolerance to abiotic stresses.	2013	25767369	yes
Scientific reports	Differential root and shoot magnetoresponses in Arabidopsis thaliana.	2021	33911161	yes
International journal of molecular sciences	Abscisic acid (ABA) regulation of Arabidopsis SR protein gene expression.	2014	25268622	yes
Horticulture research	MdGSTF6, activated by MdMYB1, plays an essential role in anthocyanin accumulation in apple.	2019	30854214	yes
Scientific reports	Corrigendum: The NAC transcription factor ANAC046 is a positive regulator of chlorophyll degradation and senescence in Arabidopsis leaves.	2016	27759025	yes
Frontiers in plant science	Impairment of Sulfite Reductase Decreases Oxidative Stress Tolerance in <i>Arabidopsis thaliana</i>.	2016	27994615	yes
Scientific reports	Specific functions for Mediator complex subunits from different modules in the transcriptional response of Arabidopsis thaliana to abiotic stress.	2020	32193425	yes
Journal of experimental botany	Game of thrones among AUXIN RESPONSE FACTORs-over 30 years of MONOPTEROS research.	2023	37450945	yes
PloS one	Anchoring plant metallothioneins to the inner face of the plasma membrane of Saccharomyces cerevisiae cells leads to heavy metal accumulation.	2017	28562640	yes
Plant methods	High frequency, cell type-specific visualization of fluorescent-tagged genomic sites in interphase and mitotic cells of living Arabidopsis plants.	2010	20148117	yes
Nucleic acids research	SAC3B, a central component of the mRNA export complex TREX-2, is required for prevention of epigenetic gene silencing in Arabidopsis.	2017	27672037	yes
Plant physiology	Eukaryote-specific assembly factor DEAP2 mediates an early step of photosystem II assembly in Arabidopsis.	2023	37555435	yes
Frontiers in plant science	The MIK2/SCOOP Signaling System Contributes to Arabidopsis Resistance Against Herbivory by Modulating Jasmonate and Indole Glucosinolate Biosynthesis.	2022	35401621	yes
Plant biotechnology journal	Mutation of glucose-methanol-choline oxidoreductase leads to thermosensitive genic male sterility in rice and Arabidopsis.	2022	35781755	yes
BMC plant biology	Genome-wide analysis of major intrinsic proteins in the tree plant Populus trichocarpa: characterization of XIP subfamily of aquaporins from evolutionary perspective.	2009	19930558	yes
BMC plant biology	Functional analysis of the Theobroma cacao NPR1 gene in Arabidopsis.	2010	21078185	yes
Frontiers in plant science	The <i>Arabidopsis thaliana</i> K<sup>+</sup>-Uptake Permease 5 (AtKUP5) Contains a Functional Cytosolic Adenylate Cyclase Essential for K<sup>+</sup> Transport.	2018	30483296	yes
BMC plant biology	Analysis of a novel mutant allele of GSL8 reveals its key roles in cytokinesis and symplastic trafficking in Arabidopsis.	2018	30466394	yes
Frontiers in plant science	Arabidopsis thaliana Yellow Stripe1-Like4 and Yellow Stripe1-Like6 localize to internal cellular membranes and are involved in metal ion homeostasis.	2013	23898343	yes
The Journal of biological chemistry	The crystal structure of mammalian inositol 1,3,4,5,6-pentakisphosphate 2-kinase reveals a new zinc-binding site and key features for protein function.	2017	28450399	yes
BMC plant biology	Nodulin 41, a novel late nodulin of common bean with peptidase activity.	2011	21985276	yes
Journal of experimental botany	Phosphorus and magnesium interactively modulate the elongation and directional growth of primary roots in Arabidopsis thaliana (L.) Heynh.	2015	25922494	yes
Frontiers in plant science	The Xylulose 5-Phosphate/Phosphate Translocator Supports Triose Phosphate, but Not Phosphoenolpyruvate Transport Across the Inner Envelope Membrane of Plastids in <i>Arabidopsis thaliana</i> Mutant Plants.	2018	30405650	yes
BMC plant biology	Transcriptional profiling of Medicago truncatula under salt stress identified a novel CBF transcription factor MtCBF4 that plays an important role in abiotic stress responses.	2011	21718548	yes
Frontiers in plant science	Heterologous Expression of Secreted Bacterial BPP and HAP Phytases in Plants Stimulates <i>Arabidopsis thaliana</i> Growth on Phytate.	2018	29515604	yes
Frontiers in plant science	Isolation and functional analysis of CONSTANS-LIKE genes suggests that a central role for CONSTANS in flowering time control is not evolutionarily conserved in Medicago truncatula.	2014	25278955	yes
RNA biology	Distinct role of Arabidopsis mitochondrial P-type pentatricopeptide repeat protein-modulating editing protein, PPME, in nad1 RNA editing.	2016	27149614	yes
Journal of experimental botany	The aromatic/arginine selectivity filter of NIP aquaporins plays a critical role in substrate selectivity for silicon, boron, and arsenic.	2011	21586431	yes
Frontiers in plant science	Key players of singlet oxygen-induced cell death in plants.	2015	25699067	yes
BMC plant biology	PATRONUS1 is expressed in meiotic prophase I to regulate centromeric cohesion in Arabidopsis and shows synthetic lethality with OSD1.	2015	26272661	yes
PloS one	Gene regulatory network inference in soybean upon infection by Phytophthora sojae.	2023	37418376	yes
Frontiers in plant science	The transporter GAT1 plays an important role in GABA-mediated carbon-nitrogen interactions in Arabidopsis.	2015	26483804	yes
PloS one	Overexpression of the PAP1 transcription factor reveals a complex regulation of flavonoid and phenylpropanoid metabolism in Nicotiana tabacum plants attacked by Spodoptera litura.	2014	25268129	yes
PloS one	Bending of protonema cells in a plastid glycolate/glycerate transporter knockout line of Physcomitrella patens.	2015	25793376	yes
Plant signaling & behavior	A speculation on the tandem fasciclin 1 repeat of FLA4 proteins in angiosperms.	2018	30148420	yes
PloS one	Biological activity and dimerization state of modified phytochrome A proteins.	2017	29049346	yes
Molecular systems biology	The auxin signalling network translates dynamic input into robust patterning at the shoot apex.	2011	21734647	yes
BMC plant biology	Transcriptomic and proteomic approach to identify differentially expressed genes and proteins in Arabidopsis thaliana mutants lacking chloroplastic 1 and cytosolic FBPases reveals several levels of metabolic regulation.	2016	27905870	yes
PloS one	Evidence for intermolecular interactions between the intracellular domains of the arabidopsis receptor-like kinase ACR4, its homologs and the Wox5 transcription factor.	2015	25756623	yes
BMC plant biology	Tagging of MADS domain proteins for chromatin immunoprecipitation.	2007	17868439	yes
Journal of experimental botany	Arabidopsis exoribonuclease USB1 interacts with the PPR-domain protein SOAR1 to negatively regulate abscisic acid signaling.	2020	32969475	yes
Communications biology	Soy and Arabidopsis receptor-like kinases respond to polysaccharide signals from Spodoptera species and mediate herbivore resistance.	2020	32385340	yes
Journal of experimental botany	Acclimation responses of Arabidopsis thaliana to sustained phosphite treatments.	2013	23404904	yes
Plant & cell physiology	Activation of Strigolactone Biosynthesis by the DWARF14-LIKE/KARRIKIN-INSENSITIVE2 Pathway in Mycorrhizal Angiosperms, but Not in Arabidopsis, a Non-mycorrhizal Plant.	2023	37494415	yes
Nature communications	Natural allelic variation of FRO2 modulates Arabidopsis root growth under iron deficiency.	2017	28537266	yes
Nucleic acids research	Toward the identification and regulation of the Arabidopsis thaliana ABI3 regulon.	2012	22730287	yes
Journal of experimental botany	A small indel mutation in an anthocyanin transporter causes variegated colouration of peach flowers.	2015	26357885	yes
PloS one	Molecular signatures in Arabidopsis thaliana in response to insect attack and bacterial infection.	2013	23536844	yes
Frontiers in plant science	<i>N</i>-3-Oxo-Octanoyl Homoserine Lactone Primes Plant Resistance Against Necrotrophic Pathogen <i>Pectobacterium carotovorum</i> by Coordinating Jasmonic Acid and Auxin-Signaling Pathways.	2022	35774826	yes
Genes	The LNK Gene Family: At the Crossroad between Light Signaling and the Circadian Clock.	2018	30577529	yes
Communications biology	Reverse Chromatin Immunoprecipitation (R-ChIP) enables investigation of the upstream regulators of plant genes.	2020	33318632	yes
Plant biotechnology journal	Developing a Nicotiana benthamiana transgenic platform for high-value diterpene production and candidate gene evaluation.	2021	33657678	yes
Biotechnology for biofuels	Field evaluation of transgenic hybrid poplars with desirable wood properties and enhanced growth for biofuel production by bicistronic expression of PdGA20ox1 and PtrMYB3 in wood-forming tissue.	2021	34493336	yes
Scientific reports	Incomplete DRB4-dependence of the DCL4-mediated antiviral defense.	2016	27982092	yes
Rice (New York, N.Y.)	MicroRNAs in Rice Innate Immunity.	2016	26897721	yes
Biotechnology for biofuels	Analysis of saccharification in Brachypodium distachyon stems under mild conditions of hydrolysis.	2008	18945335	yes
Frontiers in plant science	Diversity of Pectin Rhamnogalacturonan I Rhamnosyltransferases in Glycosyltransferase Family 106.	2020	32714362	yes
Frontiers in microbiology	High-Throughput Sequencing-Based Identification of Arabidopsis miRNAs Induced by <i>Phytophthora capsici</i> Infection.	2020	32655510	yes
BMC plant biology	Prior exposure of Arabidopsis seedlings to mechanical stress heightens jasmonic acid-mediated defense against necrotrophic pathogens.	2020	33287718	yes
Nature communications	Coordination of biradial-to-radial symmetry and tissue polarity by HD-ZIP II proteins.	2021	34262040	yes
Science (New York, N.Y.)	Cell-by-cell dissection of phloem development links a maturation gradient to cell specialization.	2021	34941412	yes
International journal of molecular sciences	Dormancy-Associated MADS-Box (<i>DAM</i>) Genes Influence Chilling Requirement of Sweet Cherries and Co-Regulate Flower Development with <i>SOC1</i> Gene.	2020	32019252	yes
Plant physiology	Modulating Protein Stability to Switch Toxic Protein Function On and Off in Living Cells.	2019	30679267	yes
PloS one	Transgenic tobacco overexpressing Brassica juncea HMG-CoA synthase 1 shows increased plant growth, pod size and seed yield.	2014	24847714	yes
Scientific reports	Long DCL4-substrate dsRNAs efficiently induce RNA interference in plant cells.	2019	31061468	yes
Nanomaterials (Basel, Switzerland)	Study of the Stability, Uptake and Transformations of Zero Valent Iron Nanoparticles in a Model Plant by Means of an Optimised Single Particle ICP-MS/MS Method.	2023	37299639	yes
BMC plant biology	Morphogenesis and cell wall composition of trichomes and their function in response to salt in halophyte Salsola ferganica.	2022	36447160	yes
Frontiers in plant science	Cold-Induced Male Meiotic Restitution in <i>Arabidopsis thaliana</i> Is Not Mediated by GA-DELLA Signaling.	2018	29459879	yes
Plants (Basel, Switzerland)	Plant Elicitor Peptide (Pep) Signaling and Pathogen Defense in Tomato.	2023	37571010	yes
Frontiers in plant science	Identification and Analysis of bZIP Family Genes in Potato and Their Potential Roles in Stress Responses.	2021	34122468	yes
The New phytologist	Extracellular ATP targets Arabidopsis RIBONUCLEASE 1 to suppress mycotoxin stress-induced cell death.	2022	35524456	yes
Horticulture research	N-glucosyltransferase GbNGT1 from ginkgo complements the auxin metabolic pathway.	2021	34719674	yes
Frontiers in plant science	Processing of the Terminal Alpha-1,2-Linked Mannose Residues From Oligomannosidic <i>N</i>-Glycans Is Critical for Proper Root Growth.	2018	30574158	yes
Frontiers in plant science	Dissection of Functional Modules of AT-HOOK MOTIF NUCLEAR LOCALIZED PROTEIN 4 in the Development of the Root Xylem.	2021	33889164	yes
Frontiers in plant science	Plastid-Localized EMB2726 Is Involved in Chloroplast Biogenesis and Early Embryo Development in <i>Arabidopsis</i>.	2021	34367201	yes
BMC genomics	Four signature motifs define the first class of structurally related large coiled-coil proteins in plants.	2002	11972898	yes
Cells	Interplay between Hormones and Several Abiotic Stress Conditions on <i>Arabidopsis thaliana</i> Primary Root Development.	2020	33271980	yes
Communications biology	Natural epialleles of Arabidopsis SUPERMAN display superwoman phenotypes.	2020	33319840	yes
Plants (Basel, Switzerland)	Influence of a <i>phyA</i> Mutation on Polyamine Metabolism in <i>Arabidopsis</i> Depends on Light Spectral Conditions.	2023	37111912	yes
PloS one	Circadian phase has profound effects on differential expression analysis.	2012	23185460	yes
International journal of molecular sciences	Transcriptome Analysis of Salt Stress in <i>Hibiscus hamabo</i> Sieb. et Zucc Based on Pacbio Full-Length Transcriptome Sequencing.	2021	35008561	yes
Virus evolution	Trade-offs between host tolerances to different pathogens in plant-virus interactions.	2020	32211198	yes
BMC plant biology	Expression of an osmotin-like protein from Solanum nigrum confers drought tolerance in transgenic soybean.	2014	25492565	yes
BMC plant biology	AIP1 is a novel Agenet/Tudor domain protein from Arabidopsis that interacts with regulators of DNA replication, transcription and chromatin remodeling.	2015	26538092	yes
The Plant journal : for cell and molecular biology	The pattern of xylan acetylation suggests xylan may interact with cellulose microfibrils as a twofold helical screw in the secondary plant cell wall of Arabidopsis thaliana.	2014	24889696	yes
Plant, cell & environment	Soybean adaption to high-latitude regions is associated with natural variations of GmFT2b, an ortholog of FLOWERING LOCUS T.	2020	31981430	yes
BMC genomics	Characterization of hemizygous deletions in citrus using array-comparative genomic hybridization and microsynteny comparisons with the poplar genome.	2008	18691431	yes
International journal of molecular sciences	Overexpression of the Stress-Inducible <i>SsMAX2</i> Promotes Drought and Salt Resistance via the Regulation of Redox Homeostasis in <i>Arabidopsis</i>.	2019	30781340	yes
PeerJ	An ecological transcriptome approach to capture the molecular and physiological mechanisms of mass flowering in <i>Shorea curtisii</i>.	2023	38047035	yes
BMC bioinformatics	A framework for automated enrichment of functionally significant inverted repeats in whole genomes.	2010	20946604	yes
Frontiers in plant science	Corrigendum: The Cell Cycle Checkpoint Regulator ATR Is Required for Internal Aluminum Toxicity-Mediated Root Growth Inhibition in <i>Arabidopsis</i>.	2018	29569647	yes
The Plant journal : for cell and molecular biology	Oxidative stress response and programmed cell death guided by NAC013 modulate pithiness in radish taproots.	2022	34724278	yes
Journal of experimental botany	Arabidopsis thaliana RALF1 opposes brassinosteroid effects on root cell elongation and lateral root formation.	2014	24620000	yes
Nucleic acids research	LocDB: experimental annotations of localization for Homo sapiens and Arabidopsis thaliana.	2011	21071420	yes
Nature plants	Quantitative imaging of RNA polymerase II activity in plants reveals the single-cell basis of tissue-wide transcriptional dynamics.	2021	34373604	yes
The New phytologist	Total FLC transcript dynamics from divergent paralogue expression explains flowering diversity in Brassica napus.	2021	33289112	yes
Journal of experimental botany	The Sclerotinia sclerotiorum-inducible promoter pBnGH17D7 in Brassica napus: isolation, characterization, and application in host-induced gene silencing.	2022	35927220	yes
The Plant cell	Synaptotagmins at the endoplasmic reticulum-plasma membrane contact sites maintain diacylglycerol homeostasis during abiotic stress.	2021	33944955	yes
PloS one	A novel AtKEA gene family, homolog of bacterial K+/H+ antiporters, plays potential roles in K+ homeostasis and osmotic adjustment in Arabidopsis.	2013	24278440	yes
BMC plant biology	Comprehensive in silico analysis of the underutilized crop tef (Eragrostis tef (Zucc.) Trotter) genome reveals drought tolerance signatures.	2023	37865758	yes
BMC research notes	Intraspecific sequence variation and differential expression in starch synthase genes of Arabidopsis thaliana.	2013	23497496	yes
The Plant journal : for cell and molecular biology	Temporal changes in transcripts of miniature inverted-repeat transposable elements during rice endosperm development.	2022	35128739	yes
Plants (Basel, Switzerland)	Comprehensive In Silico Analysis and Transcriptional Profiles Highlight the Importance of Mitochondrial Dicarboxylate Carriers (DICs) on Hypoxia Response in Both <i>Arabidopsis thaliana</i> and <i>Eucalyptus grandis</i>.	2022	35050069	yes
Nature	Altered circadian rhythms regulate growth vigour in hybrids and allopolyploids.	2009	19029881	yes
Scientific reports	Soil amendments with ethylene precursor alleviate negative impacts of salinity on soil microbial properties and productivity.	2019	31053834	yes
Frontiers in microbiology	Evaluation of the Antimicrobial Activity of Endophytic Bacterial Populations From Chinese Traditional Medicinal Plant Licorice and Characterization of the Bioactive Secondary Metabolites Produced by <i>Bacillus atrophaeus</i> Against <i>Verticillium dahliae</i>.	2018	29867835	yes
Frontiers in plant science	Molecular cloning and functional analysis of Chinese bayberry <i>MrSPL4</i> that enhances growth and flowering in transgenic tobacco.	2023	36818844	yes
Genome biology	Histone H3 lysine 36 methylation affects temperature-induced alternative splicing and flowering in plants.	2017	28566089	yes
Journal of experimental botany	Rab-dependent vesicular traffic affects female gametophyte development in Arabidopsis.	2021	32939545	yes
International journal of molecular sciences	An Ancestry Perspective of the Evolution of PBS1 Proteins in Plants.	2021	34201937	yes
BMB reports	Genome-wide in-locus epitope tagging of Arabidopsis proteins using prime editors.	2024	38053291	yes
Scientific reports	Chloroplast development and genomes uncoupled signaling are independent of the RNA-directed DNA methylation pathway.	2020	32963291	yes
Current biology : CB	Autophagy promotes programmed cell death and corpse clearance in specific cell types of the Arabidopsis root cap.	2022	35390283	yes
Biotechnology for biofuels and bioproducts	Genome-wide analysis of the JAZ subfamily of transcription factors and functional verification of BnC08.JAZ1-1 in Brassica napus.	2022	36096884	yes
BMC genomics	Characterization of expressed sequence tags from a full-length enriched cDNA library of Cryptomeria japonica male strobili.	2008	18691438	yes
Frontiers in plant science	ROS-mediated enhanced transcription of CYP38 promotes the plant tolerance to high light stress by suppressing GTPase activation of PsbO2.	2015	26483802	yes
BMC plant biology	Promoter activity and transcriptome analyses decipher functions of CgbHLH001 gene (Chenopodium glaucum L.) in response to abiotic stress.	2023	36849913	yes
PloS one	Carrageenans, sulphated polysaccharides of red seaweeds, differentially affect Arabidopsis thaliana resistance to Trichoplusia ni (cabbage looper).	2011	22046375	yes
Bioinformatics and biology insights	Classifying coding DNA with nucleotide statistics.	2009	20140062	yes
Microbiome	Multi-genome metabolic modeling predicts functional inter-dependencies in the Arabidopsis root microbiome.	2022	36482420	yes
Science advances	COP1 dynamics integrate conflicting seasonal light and thermal cues in the control of <i>Arabidopsis</i> elongation.	2022	35984876	yes
PloS one	WRKY70 and its homolog WRKY54 negatively modulate the cell wall-associated defenses to necrotrophic pathogens in Arabidopsis.	2017	28837631	yes
BMC plant biology	The extracellular EXO protein mediates cell expansion in Arabidopsis leaves.	2009	19216774	yes
PeerJ	Water availability as an agent of selection in introduced populations of Arabidopsis thaliana: impacts on flowering time evolution.	2015	25909038	yes
Journal of molecular biology	The carboxy-terminal domain of ROS1 is essential for 5-methylcytosine DNA glycosylase activity.	2014	25240767	yes
eLife	Epigenetic reprogramming rewires transcription during the alternation of generations in Arabidopsis.	2021	33491647	yes
Frontiers in plant science	The <i>dmc1</i> Mutant Allows an Insight Into the DNA Double-Strand Break Repair During Meiosis in Barley (<i>Hordeum vulgare</i> L.).	2019	31244877	yes
Nature communications	Activation of the plant mevalonate pathway by extracellular ATP.	2022	35064110	yes
PloS one	The role of master regulators in the metabolic/transcriptional coupling in breast carcinomas.	2012	22952604	yes
International journal of molecular sciences	Soybean <i>CALCIUM-DEPENDENT PROTEIN KINASE17</i> Positively Regulates Plant Resistance to Common Cutworm (<i>Spodoptera litura</i> Fabricius).	2022	36555336	yes
BMC bioinformatics	Arabidopsis Motif Scanner.	2016	26817596	yes
Frontiers in plant science	The Root Clock as a Signal Integrator System: Ensuring Balance for Survival.	2022	35665188	yes
The Plant journal : for cell and molecular biology	Sulfinylated azadecalins act as functional mimics of a pollen germination stimulant in Arabidopsis pistils.	2011	21801250	yes
MethodsX	Comprehensive profiling of rRNA-derived small RNAs in <i>Arabidopsis thaliana</i> using rsRNAfinder pipeline.	2024	38089152	yes
Plant & cell physiology	miR172 Regulates both Vegetative and Reproductive Development in the Perennial Woody Plant Jatropha curcas.	2018	30541045	yes
Genome biology	Epigenetic signatures associated with imprinted paternally expressed genes in the Arabidopsis endosperm.	2019	30791924	yes
PloS one	Genome-wide analysis of the Dof transcription factor gene family reveals soybean-specific duplicable and functional characteristics.	2013	24098807	yes
International journal of molecular sciences	Cisplatin, Oxaliplatin, and Kiteplatin Subcellular Effects Compared in a Plant Model.	2017	28146116	yes
Cells	Different Pathogen Defense Strategies in <i>Arabidopsis</i>: More than Pathogen Recognition.	2018	30544557	yes
PeerJ	Identification and expression analysis of <i>EDR1</i>-like genes in tobacco (<i>Nicotiana tabacum</i>) in response to <i>Golovinomyces orontii</i>.	2018	30018863	yes
PloS one	Identification of candidate genes associated with leaf senescence in cultivated sunflower (Helianthus annuus L.).	2014	25110882	yes
Developmental cell	A Global View of RNA-Protein Interactions Identifies Post-transcriptional Regulators of Root Hair Cell Fate.	2017	28441533	yes
Frontiers in plant science	Characterization of the serine acetyltransferase gene family of Vitis vinifera uncovers differences in regulation of OAS synthesis in woody plants.	2015	25741355	yes
Frontiers in microbiology	<i>ChCDC25</i> Regulates Infection-Related Morphogenesis and Pathogenicity of the Crucifer Anthracnose Fungus <i>Colletotrichum higginsianum</i>.	2020	32457707	yes
Journal of experimental botany	Increases in activity of proteasome and papain-like cysteine protease in Arabidopsis autophagy mutants: back-up compensatory effect or cell-death promoting effect?	2018	29281085	yes
Plant communications	Environmental control of rice flowering time.	2023	37147799	yes
Plant biotechnology journal	TaD27-B gene controls the tiller number in hexaploid wheat.	2020	31350929	yes
Plants (Basel, Switzerland)	Identification of Auxin Response Factor-Encoding Genes Expressed in Distinct Phases of Leaf Vein Development and with Overlapping Functions in Leaf Formation.	2019	31340490	yes
Frontiers in plant science	Mechanical Effects of Cellulose, Xyloglucan, and Pectins on Stomatal Guard Cells of <i>Arabidopsis thaliana</i>.	2018	30455709	yes
Molecular plant pathology	Alternative splicing as a key player in the fine-tuning of the immunity response in Arabidopsis.	2022	35567423	yes
Plants (Basel, Switzerland)	Specific PP2A Catalytic Subunits Are a Prerequisite for Positive Growth Effects in Arabidopsis Co-Cultivated with <i>Azospirillum brasilense</i> and <i>Pseudomonas simiae</i>.	2020	33396893	yes
The Biochemical journal	Multisite phosphorylation of 14-3-3 proteins by calcium-dependent protein kinases.	2014	24438037	yes
PloS one	Brassinosteroids regulate plant growth through distinct signaling pathways in Selaginella and Arabidopsis.	2013	24349155	yes
Frontiers in genetics	Prediction of Complex Traits: Robust Alternatives to Best Linear Unbiased Prediction.	2018	29951082	yes
PeerJ	In situ dissecting the evolution of gene duplication with different histone modification patterns based on high-throughput data analysis in <i>Arabidopsis thaliana</i>.	2021	33505781	yes
Horticulture research	BrpNAC895 and BrpABI449 coregulate the transcription of the afflux-type Cd transporter BrpHMA2 in Brassica parachinensis.	2022	35184182	yes
Frontiers in plant science	Comparative Genomic Analysis of the <i>GRF</i> Genes in Chinese Pear (<i>Pyrus bretschneideri Rehd</i>), Poplar (<i>Populous</i>), Grape (<i>Vitis vinifera</i>), <i>Arabidopsis</i> and Rice (<i>Oryza sativa</i>).	2016	27933074	yes
PloS one	CRISPR/Cas9-targeted mutagenesis of OsERA1 confers enhanced responses to abscisic acid and drought stress and increased primary root growth under nonstressed conditions in rice.	2020	33270810	yes
PloS one	Suppression of phospholipase Dγs confers increased aluminum resistance in Arabidopsis thaliana.	2011	22163277	yes
PloS one	Superior cross-species reference genes: a blueberry case study.	2013	24058469	yes
BMC bioinformatics	Expression dynamics and genome distribution of osmoprotectants in soybean: identifying important components to face abiotic stress.	2013	23369061	yes
BMC genomics	Evolutionary history and functional divergence of the cytochrome P450 gene superfamily between Arabidopsis thaliana and Brassica species uncover effects of whole genome and tandem duplications.	2017	28923019	yes
Science (New York, N.Y.)	A mutually assured destruction mechanism attenuates light signaling in Arabidopsis.	2014	24904166	yes
Cell	Ricca's factors as mobile proteinaceous effectors of electrical signaling.	2023	36870332	yes
Rice (New York, N.Y.)	RICE ACYL-COA-BINDING PROTEIN6 Affects Acyl-CoA Homeostasis and Growth in Rice.	2020	33159253	yes
Journal of experimental botany	Manipulation of arginase expression modulates abiotic stress tolerance in Arabidopsis: effect on arginine metabolism and ROS accumulation.	2013	23378380	yes
Genes	Chasing Consistency: An Update of the <i>TCP</i> Gene Family of <i>Malus</i> × <i>Domestica</i>.	2022	36292581	yes
International journal of molecular sciences	Over-Expression of Rose <i>RrLAZY1</i> Negatively Regulates the Branch Angle of Transgenic Arabidopsis Inflorescence.	2021	34948467	yes
Nucleic acids research	Sequencing of RDR6-dependent double-stranded RNAs reveals novel features of plant siRNA biogenesis.	2012	22434877	yes
PLoS pathogens	Imbalanced lignin biosynthesis promotes the sexual reproduction of homothallic oomycete pathogens.	2009	19148278	yes
G3 (Bethesda, Md.)	On the Relationship Between High-Order Linkage Disequilibrium and Epistasis.	2018	29945968	yes
G3 (Bethesda, Md.)	The Arabidopsis Auxin Receptor F-Box Proteins AFB4 and AFB5 Are Required for Response to the Synthetic Auxin Picloram.	2016	26976444	yes
International journal of molecular sciences	Overexpression of the Auxin Receptor <i>AFB3</i> in <i>Arabidopsis</i> Results in Salt Stress Resistance and the Modulation of <i>NAC4</i> and <i>SZF1</i>.	2020	33333760	yes
PloS one	Evidence for a common toolbox based on necrotrophy in a fungal lineage spanning necrotrophs, biotrophs, endophytes, host generalists and specialists.	2012	22253834	yes
FEBS open bio	Transfer of stabilising mutations between different secondary active transporter families.	2021	33932145	yes
PLoS genetics	ERCC1/XPF protects short telomeres from homologous recombination in Arabidopsis thaliana.	2009	19214203	yes
Plant, cell & environment	The identification of new candidate genes Triticum aestivum FLOWERING LOCUS T3-B1 (TaFT3-B1) and TARGET OF EAT1 (TaTOE1-B1) controlling the short-day photoperiod response in bread wheat.	2017	28667827	yes
Protoplasma	CLE peptide signaling during plant development.	2010	20016993	yes
Plant reproduction	Detection of a biolistic delivery of fluorescent markers and CRISPR/Cas9 to the pollen tube.	2021	34146158	yes
Molecular biology of the cell	Two-ligand priming mechanism for potentiated phosphoinositide synthesis is an evolutionarily conserved feature of Sec14-like phosphatidylinositol and phosphatidylcholine exchange proteins.	2016	27193303	yes
Communications biology	Host-parasite tissue adhesion by a secreted type of β-1,4-glucanase in the parasitic plant Phtheirospermum japonicum.	2020	32733024	yes
Frontiers in plant science	Molecular Analysis of the E2F/DP Gene Family of <i>Daucus carota</i> and Involvement of the DcE2F1 Factor in Cell Proliferation.	2021	33777085	yes
Ecology and evolution	The strength of negative plant-soil feedback increases from the intraspecific to the interspecific and the functional group level.	2018	29468043	yes
Nucleic acids research	Two RNA-binding sites in plant fibrillarin provide interactions with various RNA substrates.	2011	21785141	yes
Plants (Basel, Switzerland)	Identification of Candidate Genes Involved in the Determinism of Pollen Grain Aperture Morphology by Comparative Transcriptome Analysis in Papaveraceae.	2023	37050196	yes
Plant biotechnology journal	NAC transcription factor JUNGBRUNNEN1 enhances drought tolerance in tomato.	2018	28640975	yes
Journal of experimental botany	Conservation of ethanol fermentation and its regulation in land plants.	2019	30861072	yes
Plant signaling & behavior	Arabidopsis thaliana vacuolar TPK channels form functional K⁺ uptake pathways in Escherichia coli.	2013	23656881	yes
Journal of experimental botany	The alpha-subunit of the heterotrimeric G-protein affects jasmonate responses in Arabidopsis thaliana.	2009	19342430	yes
BMC genomics	Genetic recombination is associated with intrinsic disorder in plant proteomes.	2013	24206529	yes
Biomolecules	PIN2 Polarity Establishment in <i>Arabidopsis</i> in the Absence of an Intact Cytoskeleton.	2019	31181636	yes
BMC genomics	Rice sHsp genes: genomic organization and expression profiling under stress and development.	2009	19703271	yes
PloS one	The Arabidopsis PLAT domain protein1 is critically involved in abiotic stress tolerance.	2014	25396746	yes
Journal of experimental botany	Soybean GmHY2a encodes a phytochromobilin synthase that regulates internode length and flowering time.	2022	35946571	yes
Molecular plant pathology	An RXLR effector secreted by Phytophthora parasitica is a virulence factor and triggers cell death in various plants.	2019	30320960	yes
International journal of molecular sciences	Plant Cell Wall Proteomics: A Focus on Monocot Species, <i>Brachypodium distachyon</i>, <i>Saccharum</i> spp. and <i>Oryza sativa</i>.	2019	31018495	yes
Nature communications	Cargo sorting zones in the trans-Golgi network visualized by super-resolution confocal live imaging microscopy in plants.	2021	33772008	yes
Scientific reports	A recovery principle provides insight into auxin pattern control in the Arabidopsis root.	2017	28220889	yes
Frontiers in plant science	Hsf transcription factor gene family in peanut (<i>Arachis hypogaea</i> L.): genome-wide characterization and expression analysis under drought and salt stresses.	2023	37476167	yes
Genes	Heterologous Expression of <i>SvMBD5</i> from <i>Salix viminalis</i> L. Promotes Flowering in <i>Arabidopsis thaliana</i> L.	2020	32156087	yes
The EMBO journal	A salt stress-activated GSO1-SOS2-SOS1 module protects the Arabidopsis root stem cell niche by enhancing sodium ion extrusion.	2023	37211994	yes
Frontiers in plant science	Expression of a Small Ubiquitin-Like Modifier Protease Increases Drought Tolerance in Wheat (<i>Triticum aestivum</i> L.).	2019	30906307	yes
Science (New York, N.Y.)	Genome-wide demethylation of Arabidopsis endosperm.	2009	19520962	yes
Proceedings of the National Academy of Sciences of the United States of America	LOW PHOTOSYNTHETIC EFFICIENCY 1 is required for light-regulated photosystem II biogenesis in <i>Arabidopsis</i>.	2018	29891689	yes
Frontiers in plant science	Mesophyll specific expression of a bacterial mercury transporter-based vacuolar sequestration machinery sufficiently enhances mercury tolerance of Arabidopsis.	2022	36035696	yes
Frontiers in plant science	Autophagy Is Rapidly Induced by Salt Stress and Is Required for Salt Tolerance in Arabidopsis.	2017	28878796	yes
Cell host & microbe	Evolutionarily conserved bacterial effectors hijack abscisic acid signaling to induce an aqueous environment in the apoplast.	2022	35247330	yes
Plants (Basel, Switzerland)	Genome-Wide Identification of <i>Hsp90</i> Gene Family in Perennial Ryegrass and Expression Analysis under Various Abiotic Stresses.	2021	34834872	yes
Frontiers in plant science	Genomics of Flower Identity in Grapevine (<i>Vitis vinifera</i> L.).	2019	30949190	yes
Frontiers in plant science	Protein Farnesylation Takes Part in Arabidopsis Seed Development.	2021	33584774	yes
Frontiers in plant science	<i>Alternaria Brassicae</i> Induces Systemic Jasmonate Responses in Arabidopsis Which Travel to Neighboring Plants via a <i>Piriformsopora Indica</i> Hyphal Network and Activate Abscisic Acid Responses.	2018	29868082	yes
PloS one	An Arabidopsis tissue-specific RNAi method for studying genes essential to mitosis.	2012	23236491	yes
Bio-protocol	Isolation and Quantification of Mandelonitrile from <i>Arabidopsis thaliana</i> Using Gas Chromatography/Mass Spectrometry.	2023	37397798	yes
BMC biochemistry	The roles of aldehyde dehydrogenases (ALDHs) in the PDH bypass of Arabidopsis.	2009	19320993	yes
Plant physiology	mRNA surveillance complex PELOTA-HBS1 regulates phosphoinositide-dependent protein kinase1 and plant growth.	2021	33930167	yes
Molecular plant pathology	Verticillium longisporum phospholipase VlsPLA<sub>2</sub> is a virulence factor that targets host nuclei and modulates plant immunity.	2023	37171182	yes
Nature communications	Cryptochrome-mediated blue-light signalling modulates UVR8 photoreceptor activity and contributes to UV-B tolerance in Arabidopsis.	2020	32165634	yes
PloS one	NMR spectroscopy analysis reveals differential metabolic responses in arabidopsis roots and leaves treated with a cytokinesis inhibitor.	2020	33156865	yes
Frontiers in plant science	Function and regulation of transcription factors involved in root apical meristem and stem cell maintenance.	2015	26217359	yes
Biotechnology for biofuels	Lignin monomer composition affects Arabidopsis cell-wall degradability after liquid hot water pretreatment.	2010	21126354	yes
Nucleic acids research	Pushing the limits of HiFi assemblies reveals centromere diversity between two Arabidopsis thaliana genomes.	2022	36453992	yes
Genome biology	Full-length messenger RNA sequences greatly improve genome annotation.	2002	12093376	yes
Science (New York, N.Y.)	NIN-like protein 7 transcription factor is a plant nitrate sensor.	2022	36137053	yes
Frontiers in plant science	Sucrose targets clathrin-mediated endocytosis kinetics supporting cell elongation in <i>Arabidopsis thaliana</i>.	2022	36330253	yes
Frontiers in plant science	Molecular Characterization of the <i>1-Deoxy-D-Xylulose 5-Phosphate Synthase</i> Gene Family in <i>Artemisia annua</i>.	2018	30116250	yes
Plant, cell & environment	Contrasting nutrient-disease relationships: Potassium gradients in barley leaves have opposite effects on two fungal pathogens with different sensitivities to jasmonic acid.	2018	29851096	yes
Genome biology	Quantitative principles of cis-translational control by general mRNA sequence features in eukaryotes.	2019	31399036	yes
Molecules and cells	Role of RIN4 in Regulating PAMP-Triggered Immunity and Effector-Triggered Immunity: Current Status and Future Perspectives.	2019	31362467	yes
Genome biology	A systems genetics approach reveals PbrNSC as a regulator of lignin and cellulose biosynthesis in stone cells of pear fruit.	2021	34776004	yes
Plant reproduction	Tracing the evolution of the plant meiotic molecular machinery.	2023	36646915	yes
PloS one	Functional analysis of conserved motifs in the mechanosensitive channel homolog MscS-Like2 from Arabidopsis thaliana.	2012	22768278	yes
Life (Basel, Switzerland)	Circumnutation and Growth of Inflorescence Stems of <i>Arabidopsis thaliana</i> in Response to Microgravity under Different Photoperiod Conditions.	2020	32197304	yes
Plant direct	Plant growth promotion by the interaction of a novel synthetic small molecule with GA-DELLA function.	2022	35492684	yes
Genome biology	DDM1-mediated gene body DNA methylation is associated with inducible activation of defense-related genes in Arabidopsis.	2023	37147734	yes
Frontiers in plant science	Extracellular ATP acts as a damage-associated molecular pattern (DAMP) signal in plants.	2014	25232361	yes
Plant signaling & behavior	Biomass allocation in response to accession recognition in <i>Arabidopsis thaliana</i> depends on nutrient availability and plant age.	2021	35057709	yes
Scientific reports	Genome-wide identification and expression analysis of the plant specific LIM genes in Gossypium arboreum under phytohormone, salt and pathogen stress.	2021	33911097	yes
PloS one	A Lipid Transfer Protein Increases the Glutathione Content and Enhances Arabidopsis Resistance to a Trichothecene Mycotoxin.	2015	26057253	yes
Frontiers in genetics	Prediction of Protein-Protein Interactions in <i>Arabidopsis</i>, Maize, and Rice by Combining Deep Neural Network With Discrete Hilbert Transform.	2021	34616437	yes
Plant biotechnology journal	Functional screening of willow alleles in Arabidopsis combined with QTL mapping in willow (Salix) identifies SxMAX4 as a coppicing response gene.	2014	24393130	yes
Genes	Molecular Cloning and Functional Analysis of 1-Deoxy-D-Xylulose 5-Phosphate Reductoisomerase from <i>Santalum album</i>.	2021	33922119	yes
Scientific reports	Identifying protein subcellular localisation in scientific literature using bidirectional deep recurrent neural network.	2021	33462256	yes
Nature communications	CryoEM structures of Arabidopsis DDR complexes involved in RNA-directed DNA methylation.	2019	31477705	yes
NAR genomics and bioinformatics	The <i>cis</i>-regulatory codes of response to combined heat and drought stress in <i>Arabidopsis thaliana</i>.	2020	33575601	yes
Ecology and evolution	Phenotypic responses to light, water, and nutrient conditions in the allopolyploid <i>Arabidopsis suecica</i> and its parent species <i>A. thaliana</i> and <i>A. arenosa</i>: Does the allopolyploid outrange its parents?	2022	35592071	yes
Frontiers in plant science	Biochemical and Functional Characterization of GALT8, an <i>Arabidopsis</i> GT31 β-(1,3)-Galactosyltransferase That Influences Seedling Development.	2021	34113372	yes
Essays in biochemistry	Selective autophagy: adding precision in plant immunity.	2022	35635102	yes
Molecules and cells	The Danger-Associated Peptide PEP1 Directs Cellular Reprogramming in the Arabidopsis Root Vascular System.	2021	34764230	yes
Scientific reports	A Fairy Chemical, Imidazole-4-carboxamide, is Produced on a Novel Purine Metabolic Pathway in Rice.	2019	31289299	yes
Frontiers in plant science	Genome-wide analysis of the homeodomain-leucine zipper family in <i>Lotus japonicus</i> and the overexpression of <i>LjHDZ7</i> in Arabidopsis for salt tolerance.	2022	36186025	yes
BMC genomics	Genome-wide identification of ATP binding cassette (ABC) transporter and heavy metal associated (HMA) gene families in flax (Linum usitatissimum L.).	2020	33076828	yes
International journal of molecular sciences	GA-Mediated Disruption of RGA/BZR1 Complex Requires HSP90 to Promote Hypocotyl Elongation.	2022	36613530	yes
Nucleic acids research	Alternative splicing and nonsense-mediated decay modulate expression of important regulatory genes in Arabidopsis.	2012	22127866	yes
BMC bioinformatics	MaGuS: a tool for quality assessment and scaffolding of genome assemblies with Whole Genome Profiling™ Data.	2016	26936254	yes
Plants (Basel, Switzerland)	Comparison of Promeristem Structure and Ontogeny of Procambium in Primary Roots of <i>Zea mays</i> ssp. <i>Mexicana</i> and <i>Z. mays</i> 'Honey Bantam' with Emphasis on Metaxylem Vessel Histogenesis.	2019	31181793	yes
PloS one	Phosphatidylinositol 5-phosphate links dehydration stress to the activity of ARABIDOPSIS TRITHORAX-LIKE factor ATX1.	2010	20967218	yes
Plant physiology	Long-distance translocation of CLAVATA3/ESR-related 2 peptide and its positive effect on roots sucrose status.	2022	35567530	yes
PloS one	Genome-wide analysis of the CCCH zinc finger family identifies tissue specific and stress responsive candidates in chickpea (Cicer arietinum L.).	2017	28704400	yes
BMC plant biology	Allele mining unlocks the identification of RYMV resistance genes and alleles in African cultivated rice.	2020	32429875	yes
Genes & development	Heat-shock protein 40 is the key farnesylation target in meristem size control, abscisic acid signaling, and drought resistance.	2017	29269486	yes
PloS one	Structural Insights into the Nucleotide-Binding Domains of the P1B-type ATPases HMA6 and HMA8 from Arabidopsis thaliana.	2016	27802305	yes
PloS one	PnLRR-RLK27, a novel leucine-rich repeats receptor-like protein kinase from the Antarctic moss Pohlia nutans, positively regulates salinity and oxidation-stress tolerance.	2017	28241081	yes
PloS one	Molecular cloning and functional analysis of 4-coumarate: CoA ligases from Marchantia paleacea and their roles in lignin and flavanone biosynthesis.	2024	38190396	yes
PloS one	Overexpression of IRM1 enhances resistance to aphids in Arabidopsis thaliana.	2013	23951039	yes
Nucleic acids research	Generating minimum set of gRNA to cover multiple targets in multiple genomes with MINORg.	2023	36919598	yes
Frontiers in plant science	Comparative genomic analysis of the aldehyde dehydrogenase gene superfamily in <i>Arabidopsis thaliana</i> - searching for the functional key to hypoxia tolerance.	2022	36466248	yes
Functional & integrative genomics	Transcriptional responses of winter barley to cold indicate nucleosome remodelling as a specific feature of crown tissues.	2011	21360135	yes
Genome biology	Genome-wide patterns of carbon and nitrogen regulation of gene expression validate the combined carbon and nitrogen (CN)-signaling hypothesis in plants.	2004	15535867	yes
Bioengineered	Expression, characterization, and site-directed mutagenesis of UDP-glycosyltransferase UGT88A1 from Arabidopsis thaliana.	2019	31070087	yes
Annals of botany	Effects of primary seed dormancy on lifetime fitness of Arabidopsis thaliana in the field.	2022	35092679	yes
Genes	Analysis of the <i>PRA1</i> Genes in Cotton Identifies the Role of <i>GhPRA1.B1-1A</i> in <i>Verticillium dahliae</i> Resistance.	2022	35627150	yes
International journal of molecular sciences	Discovery of Novel Hybrid-Type Strigolactone Mimics Derived from Cinnamic Amide.	2023	37373113	yes
Nature	A new cyanogenic metabolite in Arabidopsis required for inducible pathogen defence.	2015	26352477	yes
Journal, genetic engineering & biotechnology	Pseudomonas fluorescens imparts cadmium stress tolerance in Arabidopsis thaliana via induction of AtPCR2 gene expression.	2023	36695935	yes
BMC plant biology	Over-expression of miR172 causes loss of spikelet determinacy and floral organ abnormalities in rice (Oryza sativa).	2009	20017947	yes
Nature	Comprehensive polymorphism survey elucidates population structure of Saccharomyces cerevisiae.	2009	19212320	yes
EURASIP journal on bioinformatics & systems biology	A systems biology approach to analyse leaf carbohydrate metabolism in Arabidopsis thaliana.	2011	21910921	yes
Genes	The <i>WUSCHELa</i> (<i>PtoWUSa</i>) is Involved in Developmental Plasticity of Adventitious Root in Poplar.	2020	32041377	yes
International journal of molecular sciences	Effects of Abscisic Acid and Salicylic Acid on Gene Expression in the Antiviral RNA Silencing Pathway in Arabidopsis.	2019	31126102	yes
eLife	Paternally expressed imprinted genes establish postzygotic hybridization barriers in Arabidopsis thaliana.	2015	26344545	yes
International journal of molecular sciences	An Integrative Analysis of Transcriptome, Proteome and Hormones Reveals Key Differentially Expressed Genes and Metabolic Pathways Involved in Flower Development in Loquat.	2020	32698310	yes
International journal of molecular sciences	Induction of Nickel Accumulation in Response to Zinc Deficiency in Arabidopsis thaliana.	2015	25923075	yes
PeerJ	Functional verification of the <i>JmLFY</i> gene associated with the flowering of <i>Juglans mandshurica</i> Maxim.	2023	36908820	yes
BMC plant biology	The Arabidopsis translocator protein (AtTSPO) is regulated at multiple levels in response to salt stress and perturbations in tetrapyrrole metabolism.	2011	21689410	yes
PloS one	Truncated cotton subtilase promoter directs guard cell-specific expression of foreign genes in tobacco and Arabidopsis.	2013	23555786	yes
Frontiers in plant science	Overexpression of a Brix Domain-Containing Ribosome Biogenesis Factor ARPF2 and its Interactor ARRS1 Causes Morphological Changes and Lifespan Extension in <i>Arabidopsis thaliana</i>.	2018	30210511	yes
Plants (Basel, Switzerland)	Leaf-Wounding Long-Distance Signaling Targets AtCuAOβ Leading to Root Phenotypic Plasticity.	2020	32075218	yes
Nature communications	Auxin-sensitive Aux/IAA proteins mediate drought tolerance in Arabidopsis by regulating glucosinolate levels.	2019	31492889	yes
International journal of molecular sciences	tRNA-Dependent Import of a Transit Sequence-Less Aminoacyl-tRNA Synthetase (LeuRS2) into the Mitochondria of Arabidopsis.	2021	33916944	yes
The Plant cell	CGL160-mediated recruitment of the coupling factor CF1 is required for efficient thylakoid ATP synthase assembly, photosynthesis, and chloroplast development in Arabidopsis.	2023	36250886	yes
Nature communications	Abscisic acid transporters cooperate to control seed germination.	2015	26334616	yes
Microbial cell factories	A highly efficient pipeline for protein expression in Leishmania tarentolae using infrared fluorescence protein as marker.	2010	20459748	yes
G3 (Bethesda, Md.)	Fine Mapping, Transcriptome Analysis, and Marker Development for <i>Y<sub>2</sub></i> , the Gene That Conditions β-Carotene Accumulation in Carrot (<i>Daucus carota</i> L.).	2017	28663343	yes
Frontiers in plant science	Genome-Wide Association Mapping Reveals the Genetic Control Underlying Branch Angle in Rapeseed (<i>Brassica napus</i> L.).	2017	28674549	yes
BMC genomics	Identification of the CONSTANS-like family in Cymbidium sinense, and their functional characterization.	2023	38110864	yes
The New phytologist	The TuMYB46L-TuACO3 module regulates ethylene biosynthesis in einkorn wheat defense to powdery mildew.	2020	31675430	yes
Molecular horticulture	Functional diversification and molecular mechanisms of FLOWERING LOCUS T/TERMINAL FLOWER 1 family genes in horticultural plants.	2022	37789396	yes
BMC genomics	Genome-wide characterization, expression analyses, and functional prediction of the NPF family in Brassica napus.	2020	33287703	yes
Journal of experimental botany	COI1, a jasmonate receptor, is involved in ethylene-induced inhibition of Arabidopsis root growth in the light.	2010	20699268	yes
BMC plant biology	Virus infection elevates transcriptional activity of miR164a promoter in plants.	2009	20042107	yes
Journal of experimental botany	Genetic mapping of natural variation in a shade avoidance response: ELF3 is the candidate gene for a QTL in hypocotyl growth regulation.	2011	20713464	yes
Cellular and molecular life sciences : CMLS	G-protein signaling: back to the future.	2005	15747061	yes
International journal of molecular sciences	The Anaerobic Product Ethanol Promotes Autophagy-Dependent Submergence Tolerance in <i>Arabidopsis</i>.	2020	33028029	yes
Journal of experimental botany	Calcium channel CNGC19 mediates basal defense signaling to regulate colonization by Piriformospora indica in Arabidopsis roots.	2020	31957790	yes
PLoS computational biology	Graph Peak Caller: Calling ChIP-seq peaks on graph-based reference genomes.	2019	30779737	yes
Nature communications	Fertilization controls tiller numbers via transcriptional regulation of a MAX1-like gene in rice cultivation.	2023	37291104	yes
Frontiers in plant science	Genome-wide identification of the C2H2 zinc finger gene family and expression analysis under salt stress in sweetpotato.	2023	38152142	yes
Frontiers in plant science	New Insights Into the Activity of Apple Dihydrochalcone Phloretin: Disturbance of Auxin Homeostasis as Physiological Basis of Phloretin Phytotoxic Action.	2022	35873993	yes
PloS one	Evolution of DDB1-binding WD40 (DWD) in the viridiplantae.	2018	29293590	yes
Metabolites	Untargeted Metabolomics Profiling of Arabidopsis WT, <i>lbr-2-2</i> and <i>bak1-4</i> Mutants Following Treatment with Two LPS Chemotypes.	2022	35629883	yes
Plant biotechnology journal	Further analysis of barley MORC1 using a highly efficient RNA-guided Cas9 gene-editing system.	2018	29577542	yes
BMC plant biology	TRANSTHYRETIN-LIKE and BYPASS1-LIKE co-regulate growth and cold tolerance in Arabidopsis.	2020	32664862	yes
Frontiers in plant science	Genome-wide analysis of the WSD family in sunflower and functional identification of <i>HaWSD9</i> involvement in wax ester biosynthesis and osmotic stress.	2022	36212375	yes
Plant & cell physiology	F-Box Protein FBX92 Affects Leaf Size in Arabidopsis thaliana.	2017	28340173	yes
PloS one	AtNHX5 and AtNHX6 Control Cellular K+ and pH Homeostasis in Arabidopsis: Three Conserved Acidic Residues Are Essential for K+ Transport.	2015	26650539	yes
The Plant journal : for cell and molecular biology	CDKB2 is involved in mitosis and DNA damage response in rice.	2012	22092531	yes
PloS one	Evolutionary, molecular and genetic analyses of Tic22 homologues in Arabidopsis thaliana chloroplasts.	2013	23675512	yes
Plant physiology	U-box E3 ubiquitin ligase PUB8 attenuates abscisic acid responses during early seedling growth.	2023	36715300	yes
PloS one	Analysis of antisense expression by whole genome tiling microarrays and siRNAs suggests mis-annotation of Arabidopsis orphan protein-coding genes.	2010	20520764	yes
PLoS pathogens	The Arabidopsis Protein Phosphatase PP2C38 Negatively Regulates the Central Immune Kinase BIK1.	2016	27494702	yes
BMC genomics	Gapless genome assembly of Colletotrichum higginsianum reveals chromosome structure and association of transposable elements with secondary metabolite gene clusters.	2017	28851275	yes
Frontiers in plant science	The rhizosphere revisited: root microbiomics.	2013	23755059	yes
Frontiers in plant science	Regulation of the Regulators: Post-Translational Modifications, Subcellular, and Spatiotemporal Distribution of Plant 14-3-3 Proteins.	2016	27242818	yes
PloS one	Transcriptome Profiling of the Potato (Solanum tuberosum L.) Plant under Drought Stress and Water-Stimulus Conditions.	2015	26010543	yes
International journal of molecular sciences	Auxin Biosynthesis Genes in Allotetraploid Oilseed Rape Are Essential for Plant Development and Response to Drought Stress.	2022	36555242	yes
Frontiers in plant science	RabA2b Overexpression Alters the Plasma-Membrane Proteome and Improves Drought Tolerance in Arabidopsis.	2021	34691115	yes
Plants (Basel, Switzerland)	Molecular Manipulation of the miR396 and miR399 Expression Modules Alters the Response of <i>Arabidopsis thaliana</i> to Phosphate Stress.	2021	34961041	yes
PloS one	Non-photochemical quenching capacity in Arabidopsis thaliana affects herbivore behaviour.	2013	23301046	yes
Frontiers in plant science	Manganese Toxicity Inhibited Root Growth by Disrupting Auxin Biosynthesis and Transport in <i>Arabidopsis</i>.	2017	28316607	yes
Frontiers in plant science	The Arabidopsis Thylakoid Chloride Channel AtCLCe Functions in Chloride Homeostasis and Regulation of Photosynthetic Electron Transport.	2016	26904077	yes
Frontiers in plant science	Corrigendum: LFR Physically and Genetically Interacts With SWI/SNF Component SWI3B to Regulate Leaf Blade Development in Arabidopsis.	2022	35498705	yes
International journal of molecular sciences	Combined Proteomic and Metabolomic Profiling of the <i>Arabidopsis thaliana vps29</i> Mutant Reveals Pleiotropic Functions of the Retromer in Seed Development.	2019	30654520	yes
BMC biology	Arabidopsis PRC1 core component AtRING1 regulates stem cell-determining carpel development mainly through repression of class I KNOX genes.	2016	28007029	yes
Proceedings of the National Academy of Sciences of the United States of America	OCTOPUS regulates BIN2 to control leaf curvature in Chinese cabbage.	2022	35969746	yes
Frontiers in plant science	Expression of the <i>KNOTTED HOMEOBOX</i> Genes in the Cactaceae Cambial Zone Suggests Their Involvement in Wood Development.	2017	28316604	yes
International journal of molecular sciences	NAC Transcription Factor PwNAC11 Activates <i>ERD1</i> by Interaction with ABF3 and DREB2A to Enhance Drought Tolerance in Transgenic <i>Arabidopsis</i>.	2021	34203360	yes
PloS one	Dimerization misalignment in human glutamate-oxaloacetate transaminase variants is the primary factor for PLP release.	2018	30208107	yes
Plant methods	AGROBEST: an efficient Agrobacterium-mediated transient expression method for versatile gene function analyses in Arabidopsis seedlings.	2014	24987449	yes
The Plant journal : for cell and molecular biology	Dimer/monomer status and in vivo function of salt-bridge mutants of the plant UV-B photoreceptor UVR8.	2016	27385642	yes
Botanical studies	Effects of volatile organic compound ether on cell responses and gene expressions in Arabidopsis.	2015	28510788	yes
Plant direct	A tetraspanin gene regulating auxin response and affecting orchid perianth size and various plant developmental processes.	2019	31406958	yes
Nature plants	Promiscuous CYP87A enzyme activity initiates cardenolide biosynthesis in plants.	2023	37723202	yes
The ISME journal	Metabolic adaptation to vitamin auxotrophy by leaf-associated bacteria.	2022	35987782	yes
PloS one	Comparative transcriptomic analysis reveals novel roles of transcription factors and hormones during the flowering induction and floral bud differentiation in sweet cherry trees (Prunus avium L. cv. Bing).	2020	32163460	yes
Toxins	Structure and Activity of a Cytosolic Ribosome-Inactivating Protein from Rice.	2019	31174339	yes
PLoS genetics	Chromosome fragile sites in Arabidopsis harbor matrix attachment regions that may be associated with ancestral chromosome rearrangement events.	2012	23284301	yes
Nature	Phosphocode-dependent functional dichotomy of a common co-receptor in plant signalling.	2018	30177827	yes
Nature communications	HSP90 regulates temperature-dependent seedling growth in Arabidopsis by stabilizing the auxin co-receptor F-box protein TIR1.	2016	26728313	yes
The Journal of biological chemistry	Mass spectrometry imaging-based assays for aminotransferase activity reveal a broad substrate spectrum for a previously uncharacterized enzyme.	2023	36702250	yes
Plant physiology	Allelic variation in transcription factor PtoWRKY68 contributes to drought tolerance in Populus.	2023	37247391	yes
Plant & cell physiology	Effects of high CO2 on growth and metabolism of Arabidopsis seedlings during growth with a constantly limited supply of nitrogen.	2014	24319077	yes
Plant biotechnology journal	Development of iFOX-hunting as a functional genomic tool and demonstration of its use to identify early senescence-related genes in the polyploid Brassica napus.	2018	28718508	yes
Frontiers in plant science	Long-Term In Vitro System for Maintenance and Amplification of Root-Knot Nematodes in Cucumis sativus Roots.	2016	26941745	yes
BMC plant biology	BRS1 mediates plant redox regulation and cold responses.	2021	34116634	yes
Nature	Structural basis of steroid hormone perception by the receptor kinase BRI1.	2011	21666665	yes
eLife	Cell-type-specific control of secondary cell wall formation by Musashi-type translational regulators in <i>Arabidopsis</i>.	2023	37773033	yes
BMC plant biology	Isolation and functional characterization of cold-regulated promoters, by digitally identifying peach fruit cold-induced genes from a large EST dataset.	2009	19772651	yes
International journal of molecular sciences	An <i>Arabidopsis</i> Mutant Over-Expressing Subtilase SBT4.13 Uncovers the Role of Oxidative Stress in the Inhibition of Growth by Intracellular Acidification.	2020	32050714	yes
Plant signaling & behavior	Simple network motifs can capture key characteristics of the floral transition in Arabidopsis.	2013	23989666	yes
Plants (Basel, Switzerland)	The Steroid Saponin Protodioscin Modulates <i>Arabidopsis thaliana</i> Root Morphology Altering Auxin Homeostasis, Transport and Distribution.	2021	34451648	yes
International journal of molecular sciences	Biosynthesis and Roles of Salicylic Acid in Balancing Stress Response and Growth in Plants.	2021	34769103	yes
PloS one	The relationship of within-host multiplication and virulence in a plant-virus system.	2007	17726516	yes
Frontiers in plant science	The Photorespiratory <i>BOU</i> Gene Mutation Alters Sulfur Assimilation and Its Crosstalk With Carbon and Nitrogen Metabolism in <i>Arabidopsis thaliana</i>.	2018	30559749	yes
G3 (Bethesda, Md.)	Comparative phylogenetics of repetitive elements in a diverse order of flowering plants (Brassicales).	2021	33993297	yes
Proceedings of the National Academy of Sciences of the United States of America	A plant-unique protein BLISTER coordinates with core retromer to modulate endosomal sorting of plasma membrane and vacuolar proteins.	2023	36577063	yes
Frontiers in plant science	The <i>Arabidopsis</i> chromatin regulator MOM1 is a negative component of the defense priming induced by AZA, BABA and PIP.	2023	37229135	yes
Molecules (Basel, Switzerland)	The Tomato Metallocarboxypeptidase Inhibitor I, which Interacts with a Heavy Metal-Associated Isoprenylated Protein, Is Implicated in Plant Response to Cadmium.	2020	32041288	yes
Frontiers in plant science	Characterisation of Lipid Changes in Ethylene-Promoted Senescence and Its Retardation by Suppression of Phospholipase Dδ in Arabidopsis Leaves.	2015	26648950	yes
PloS one	A MYB transcription factor, BnMYB2, cloned from ramie (Boehmeria nivea) is involved in cadmium tolerance and accumulation.	2020	32421756	yes
Nucleic acids research	COXPRESdb: a database of coexpressed gene networks in mammals.	2008	17932064	yes
PloS one	Influence of Human p53 on Plant Development.	2016	27648563	yes
BMC plant biology	Proteomics and transcriptomics analyses of Arabidopsis floral buds uncover important functions of ARABIDOPSIS SKP1-LIKE1.	2016	26940208	yes
PLoS genetics	Local Transcriptional Control of YUCCA Regulates Auxin Promoted Root-Growth Inhibition in Response to Aluminium Stress in Arabidopsis.	2016	27716807	yes
PloS one	Microarray analysis of Arabidopsis WRKY33 mutants in response to the necrotrophic fungus Botrytis cinerea.	2017	28207847	yes
Journal of experimental botany	A conserved leucine zipper-like motif accounts for strong tetramerization capabilities of SEPALLATA-like MADS-domain transcription factors.	2018	29474620	yes
BMC genomics	Identification of LsPIN1 gene and its potential functions in rhizome turning of Leymus secalinus.	2022	36384450	yes
Scientific reports	On the thermodynamics of DNA methylation process.	2023	37264042	yes
Frontiers in plant science	Identification and Transcript Analysis of the TCP Transcription Factors in the Diploid Woodland Strawberry <i>Fragaria vesca</i>.	2016	28066489	yes
Journal of visualized experiments : JoVE	Profiling thiol redox proteome using isotope tagging mass spectrometry.	2012	22472559	yes
PloS one	Functional substitution of a eukaryotic glycyl-tRNA synthetase with an evolutionarily unrelated bacterial cognate enzyme.	2014	24743154	yes
BMC plant biology	Transcriptional profiling of pea ABR17 mediated changes in gene expression in Arabidopsis thaliana.	2008	18783601	yes
PloS one	Molecular Properties and Functional Divergence of the Dehydroascorbate Reductase Gene Family in Lower and Higher Plants.	2015	26684301	yes
Metabolites	Characterization of <i>Arabidopsis thaliana</i> Coq9 in the CoQ Biosynthetic Pathway.	2023	37512520	yes
PloS one	Members of the XB3 family from diverse plant species induce programmed cell death in Nicotiana benthamiana.	2013	23717500	yes
DNA research : an international journal for rapid publication of reports on genes and genomes	A Brassica rapa linkage map of EST-based SNP markers for identification of candidate genes controlling flowering time and leaf morphological traits.	2009	19884167	yes
Science advances	Co-condensation with photoexcited cryptochromes facilitates MAC3A to positively control hypocotyl growth in <i>Arabidopsis</i>.	2023	37556549	yes
Journal of experimental botany	Mesophyll conductance is unaffected by expression of Arabidopsis PIP1 aquaporins in the plasmalemma of Nicotiana.	2022	35184158	yes
International journal of molecular sciences	Respiratory Burst Oxidase Homologs RBOHD and RBOHF as Key Modulating Components of Response in Turnip Mosaic Virus-<i>Arabidopsis</i> <i>thaliana</i> (L.) Heyhn System.	2020	33198167	yes
PeerJ	Genome-wide identification and expression profile of <i>GhGRF</i> gene family in <i>Gossypium hirsutum L</i>.	2022	35586135	yes
PloS one	Genomic and gene-level distribution of histone H3 dimethyl lysine-27 (H3K27me2) in Arabidopsis.	2012	23285203	yes
Frontiers in plant science	Nitrogen Source and External Medium pH Interaction Differentially Affects Root and Shoot Metabolism in Arabidopsis.	2016	26870054	yes
Plant signaling & behavior	The interplay of GTP-binding protein AGB1 with ER stress sensors IRE1a and IRE1b modulates Arabidopsis unfolded protein response and bacterial immunity.	2022	34968413	yes
The Plant cell	Calcium Binding by Arabinogalactan Polysaccharides Is Important for Normal Plant Development.	2020	32769130	yes
Nature	Control of Arabidopsis apical-basal embryo polarity by antagonistic transcription factors.	2010	20190735	yes
Molecular systems biology	Modelling and experimental analysis of hormonal crosstalk in Arabidopsis.	2010	20531403	yes
Viruses	WRKY Transcription Factors in Cassava Contribute to Regulation of Tolerance and Susceptibility to Cassava Mosaic Disease through Stress Responses.	2021	34578401	yes
Journal of experimental botany	Three FT and multiple CEN and BFT genes regulate maturity, flowering, and vegetative phenology in kiwifruit.	2017	28369532	yes
PloS one	PpCBF3 from Cold-Tolerant Kentucky Bluegrass Involved in Freezing Tolerance Associated with Up-Regulation of Cold-Related Genes in Transgenic Arabidopsis thaliana.	2015	26177510	yes
The New phytologist	Unraveling the role of MADS transcription factor complexes in apple tree dormancy.	2021	34480759	yes
Biomolecules	Genome-Wide Identification and Expression Profiling of CBL-CIPK Gene Family in Pineapple (<i>Ananas comosus</i>) and the Role of <i>Ac</i>CBL1 in Abiotic and Biotic Stress Response.	2019	31330847	yes
International journal of molecular sciences	The CCCH-Type Zinc-Finger Protein GhC3H20 Enhances Salt Stress Tolerance in <i>Arabidopsis thaliana</i> and Cotton through ABA Signal Transduction Pathway.	2023	36902489	yes
Planta	Natural variation of potato allene oxide synthase 2 causes differential levels of jasmonates and pathogen resistance in Arabidopsis.	2008	18431595	yes
bioRxiv : the preprint server for biology	Roles of microbiota in autoimmunity in Arabidopsis.	2023	36945461	yes
Biotechnology for biofuels	The sorghum SWEET gene family: stem sucrose accumulation as revealed through transcriptome profiling.	2016	27330561	yes
International journal of molecular sciences	The <i>pip1s</i> Quintuple Mutants Demonstrate the Essential Roles of <i>PIP1s</i> in the Plant Growth and Development of <i>Arabidopsis</i>.	2021	33562315	yes
EvoDevo	Developmental evolution of flowering plant pollen tube cell walls: callose synthase (CalS) gene expression patterns.	2011	21722365	yes
Plants (Basel, Switzerland)	Genome-Wide Identification of the Cytochrome P450 Superfamily Genes and Targeted Editing of <i>BnCYP704B1</i> Confers Male Sterility in Rapeseed.	2023	36679080	yes
Frontiers in plant science	Putative sugarcane FT/TFL1 genes delay flowering time and alter reproductive architecture in Arabidopsis.	2014	24904616	yes
Plant physiology	Proteome Mapping of a Cyanobacterium Reveals Distinct Compartment Organization and Cell-Dispersed Metabolism.	2019	31578229	yes
Journal of experimental botany	From element to development: the power of the essential micronutrient boron to shape morphological processes in plants.	2020	31985801	yes
Genome biology	MORC proteins regulate transcription factor binding by mediating chromatin compaction in active chromatin regions.	2023	37101218	yes
Genome biology and evolution	Origin and diversification of land plant CC-type glutaredoxins.	2009	20333196	yes
The Plant cell	Gene dosage compensation of rRNA transcript levels in Arabidopsis thaliana lines with reduced ribosomal gene copy number.	2021	33793816	yes
Journal of experimental botany	Virus-induced overexpression of heterologous FLOWERING LOCUS T for efficient speed breeding in tomato.	2024	37788568	yes
Frontiers in plant science	Comparative phylogenomics of the CBL-CIPK calcium-decoding network in the moss Physcomitrella, Arabidopsis, and other green lineages.	2014	24860579	yes
Nucleus (Austin, Tex.)	MLKS2 is an ARM domain and F-actin-associated KASH protein that functions in stomatal complex development and meiotic chromosome segregation.	2019	31221013	yes
Frontiers in plant science	Transcript Profiling Analysis and ncRNAs' Identification of Male-Sterile Systems of <i>Brassica campestris</i> Reveal New Insights Into the Mechanism Underlying Anther and Pollen Development.	2022	35211139	yes
Molecular plant pathology	Priming for enhanced ARGONAUTE2 activation accompanies induced resistance to cucumber mosaic virus in Arabidopsis thaliana.	2021	33073913	yes
Frontiers in plant science	Eukaryotic translation initiation factor 4E family member nCBP facilitates the accumulation of TGB-encoding viruses by recognizing the viral coat protein in potato and tobacco.	2022	36003826	yes
PloS one	Identification of QTLs for resistance to sclerotinia stem rot and BnaC.IGMT5.a as a candidate gene of the major resistant QTL SRC6 in Brassica napus.	2013	23844081	yes
Frontiers in plant science	Overexpression of the Maize <i>ZmNLP6</i> and <i>ZmNLP8</i> Can Complement the <i>Arabidopsis</i> Nitrate Regulatory Mutant <i>nlp7</i> by Restoring Nitrate Signaling and Assimilation.	2017	29051766	yes
International journal of molecular sciences	Characterization of the Wheat Heat Shock Factor TaHsfA2e-5D Conferring Heat and Drought Tolerance in <i>Arabidopsis</i>.	2022	35269925	yes
Plants (Basel, Switzerland)	<i>Camellia oleifera</i> CoSWEET10 Is Crucial for Seed Development and Drought Resistance by Mediating Sugar Transport in Transgenic <i>Arabidopsis</i>.	2023	37570971	yes
BMC systems biology	A combinatorial approach to determine the context-dependent role in transcriptional and posttranscriptional regulation in Arabidopsis thaliana.	2009	19400940	yes
World journal of microbiology & biotechnology	The pharmaceutics from the foreign empire: the molecular pharming of the prokaryotic staphylokinase in Arabidopsis thaliana plants.	2016	27263008	yes
Planta	Salicylate-mediated suppression of jasmonate-responsive gene expression in Arabidopsis is targeted downstream of the jasmonate biosynthesis pathway.	2010	20839007	yes
The FEBS journal	Phosphorylation of Arabidopsis eIF4E and eIFiso4E by SnRK1 inhibits translation.	2019	31120171	yes
Frontiers in plant science	Exogenous Cysteine Improves Mercury Uptake and Tolerance in <i>Arabidopsis</i> by Regulating the Expression of Heavy Metal Chelators and Antioxidative Enzymes.	2022	35755654	yes
Frontiers in plant science	<i>GmAGL1</i>, a MADS-Box Gene from Soybean, Is Involved in Floral Organ Identity and Fruit Dehiscence.	2017	28232846	yes
Proceedings of the National Academy of Sciences of the United States of America	Retrograde sulfur flow from glucosinolates to cysteine in <i>Arabidopsis thaliana</i>.	2021	34035165	yes
Plants (Basel, Switzerland)	Cytokinin-Dependent Control of <i>GH3</i> Group II Family Genes in the <i>Arabidopsis</i> Root.	2019	30965632	yes
Frontiers in plant science	Genome-Wide Analysis of the <i>GW2</i>-Like Genes in <i>Gossypium</i> and Functional Characterization of the Seed Size Effect of <i>GhGW2-2D</i>.	2022	35330874	yes
Genes	Genome-Wide Analysis of the Glutathione S-Transferase (GST) Genes and Functional Identification of <i>MdGSTU12</i> Reveals the Involvement in the Regulation of Anthocyanin Accumulation in Apple.	2021	34828339	yes
Plants (Basel, Switzerland)	Generation of Transgenic Self-Incompatible <i>Arabidopsis thaliana</i> Shows a Genus-Specific Preference for Self-Incompatibility Genes.	2019	31817214	yes
BMC genomics	Microarray-based ultra-high resolution discovery of genomic deletion mutations.	2014	24655320	yes
Plant signaling & behavior	Toward understanding the molecular mechanism of a geminivirus C4 protein.	2015	26492168	yes
Virus evolution	A genome-wide association study identifies <i>Arabidopsis thaliana</i> genes that contribute to differences in the outcome of infection with two <i>Turnip mosaic potyvirus</i> strains that differ in their evolutionary history and degree of host specialization.	2021	34532063	yes
PloS one	Alkamides activate jasmonic acid biosynthesis and signaling pathways and confer resistance to Botrytis cinerea in Arabidopsis thaliana.	2011	22076141	yes
BMC plant biology	AKIN10 delays flowering by inactivating IDD8 transcription factor through protein phosphorylation in Arabidopsis.	2015	25929516	yes
Frontiers in plant science	<i>AtGCS</i> promoter-driven clustered regularly interspaced short palindromic repeats/Cas9 highly efficiently generates homozygous/biallelic mutations in the transformed roots by <i>Agrobacterium rhizogenes</i>-mediated transformation.	2022	36330262	yes
Horticulture research	Tetraketide α-pyrone reductases in sporopollenin synthesis pathway in Gerbera hybrida: diversification of the minor function.	2021	34593769	yes
PloS one	Patterns of cell division, cell differentiation and cell elongation in epidermis and cortex of Arabidopsis pedicels in the wild type and in erecta.	2012	23050000	yes
Biology	Aconitase: To Be or not to Be Inside Plant Glyoxysomes, That Is the Question.	2020	32664680	yes
International journal of molecular sciences	Identification and Characterization of MIKC<sup>c</sup>-Type MADS-Box Genes in the Flower Organs of <i>Adonis amurensis</i>.	2021	34502271	yes
Nature communications	Arabidopsis SABRE and CLASP interact to stabilize cell division plane orientation and planar polarity.	2013	24240534	yes
Frontiers in plant science	The ferroxidases are critical for Fe(II) oxidation in xylem to ensure a healthy Fe allocation in <i>Arabidopsis thaliana</i>.	2022	36061760	yes
International journal of molecular sciences	Gibberellin Oxidase Gene Family in <i>L. chinense</i>: Genome-Wide Identification and Gene Expression Analysis.	2021	34281216	yes
Genes	<i>Arabidopsis ANAC102</i>, Chloroplastic or Nucleocytosolic Localization?	2023	36833365	yes
Physiologia plantarum	Let it bloom: cross-talk between light and flowering signaling in Arabidopsis.	2020	32053223	yes
Science (New York, N.Y.)	A functional genomics approach reveals CHE as a component of the Arabidopsis circadian clock.	2009	19286557	yes
BMC plant biology	Identification and analysis of common bean (Phaseolus vulgaris L.) transcriptomes by massively parallel pyrosequencing.	2011	21985325	yes
Proceedings of the National Academy of Sciences of the United States of America	Similarity between soybean and <i>Arabidopsis</i> seed methylomes and loss of non-CG methylation does not affect seed development.	2017	29078418	yes
Current issues in molecular biology	Identification of Specific Pathogen-Infected sRNA-Mediated Interactions between Turnip Yellows Virus and <i>Arabidopsis thaliana</i>.	2022	36661502	yes
Proceedings of the National Academy of Sciences of the United States of America	Combining population genomics and fitness QTLs to identify the genetics of local adaptation in <i>Arabidopsis thaliana</i>.	2018	29686078	yes
Current biology : CB	Blue light-dependent interaction of CRY2 with SPA1 regulates COP1 activity and floral initiation in Arabidopsis.	2011	21514160	yes
Frontiers in genetics	A Genome-Wide Analysis of <i>StTGA</i> Genes Reveals the Critical Role in Enhanced Bacterial Wilt Tolerance in Potato During <i>Ralstonia solanacearum</i> Infection.	2022	35957683	yes
The Journal of general virology	Domains of the cucumber mosaic virus 2b silencing suppressor protein affecting inhibition of salicylic acid-induced resistance and priming of salicylic acid accumulation during infection.	2014	24633701	yes
Journal of experimental botany	Evolutionary diversification of galactinol synthases in Rosaceae: adaptive roles of galactinol and raffinose during apple bud dormancy.	2018	29373762	yes
Frontiers in plant science	Removal of the endoplasma membrane upon sperm cell activation after pollen tube discharge.	2023	36778680	yes
PloS one	Control of organelle gene expression by the mitochondrial transcription termination factor mTERF22 in Arabidopsis thaliana plants.	2018	30059532	yes
Plant, cell & environment	Low levels of ribosomal RNA partly account for the very high photosynthetic phosphorus-use efficiency of Proteaceae species.	2014	24895754	yes
Horticulture research	LlWRKY39 is involved in thermotolerance by activating LlMBF1c and interacting with LlCaM3 in lily (Lilium longiflorum).	2021	33542226	yes
Frontiers in plant science	The Role of INAPERTURATE POLLEN1 as a Pollen Aperture Factor Is Conserved in the Basal Eudicot <i>Eschscholzia californica</i> (Papaveraceae).	2021	34305989	yes
International journal of molecular sciences	Syringic Acid Alleviates Cesium-Induced Growth Defect in <i>Arabidopsis</i>.	2020	33266116	yes
Nature	Polymerase IV occupancy at RNA-directed DNA methylation sites requires SHH1.	2013	23636332	yes
Scientific reports	Enhanced Boron Tolerance in Plants Mediated by Bidirectional Transport Through Plasma Membrane Intrinsic Proteins.	2016	26902738	yes
The New phytologist	A dominant-interfering camta3 mutation compromises primary transcriptional outputs mediated by both cell surface and intracellular immune receptors in Arabidopsis thaliana.	2018	29226970	yes
BMC genomics	Genome-wide identification, evolution, and role of SPL gene family in beet (Beta vulgaris L.) under cold stress.	2024	38262939	yes
PloS one	Expression profiling of Cucumis sativus in response to infection by Pseudoperonospora cubensis.	2012	22545095	yes
Scientific reports	Transcriptome analysis of Arabidopsis mutants suggests a crosstalk between ABA, ethylene and GSH against combined cold and osmotic stress.	2016	27845361	yes
Journal of experimental botany	A major root-associated acid phosphatase in Arabidopsis, AtPAP10, is regulated by both local and systemic signals under phosphate starvation.	2014	25246445	yes
Plants (Basel, Switzerland)	Jasmonate Signalling Contributes to Primary Root Inhibition Upon Oxygen Deficiency in <i>Arabidopsis thaliana</i>.	2020	32824502	yes
Horticulture research	A LlWRKY33-LlHSFA4-LlCAT2 module confers resistance to <i>Botrytis cinerea</i> in lily.	2024	38274648	yes
Viruses	Impact of Mutations in <i>Arabidopsis thaliana</i> Metabolic Pathways on Polerovirus Accumulation, Aphid Performance, and Feeding Behavior.	2020	32012755	yes
The Journal of biological chemistry	Characterizing the link between glycosylation state and enzymatic activity of the endo-β1,4-glucanase KORRIGAN1 from Arabidopsis thaliana.	2013	23782689	yes
BMC genomics	Predicting the functional repertoire of an organism from unassembled RNA-seq data.	2014	25409897	yes
BMC plant biology	Induction of stromule formation by extracellular sucrose and glucose in epidermal leaf tissue of Arabidopsis thaliana.	2011	21846357	yes
Journal of experimental botany	CBL-interacting protein kinase 25 contributes to root meristem development.	2019	30239807	yes
Frontiers in plant science	The Calcium-Dependent Protein Kinase CPK33 Mediates Strigolactone-Induced Stomatal Closure in <i>Arabidopsis thaliana</i>.	2019	31921270	yes
Planta	Cu/Zn superoxide dismutases in developing cotton fibers: evidence for an extracellular form.	2008	18425534	yes
PloS one	A New Mutation, hap1-2, Reveals a C Terminal Domain Function in AtMago Protein and Its Biological Effects in Male Gametophyte Development in Arabidopsis thaliana.	2016	26867216	yes
International journal of molecular sciences	Genome-Wide Identification, Expression Patterns and Sugar Transport of the Physic Nut <i>SWEET</i> Gene Family and a Functional Analysis of <i>JcSWEET16</i> in <i>Arabidopsis</i>.	2022	35628209	yes
Frontiers in plant science	A Detailed Analysis of the <i>BR</i><sub>1</sub> Locus Suggests a New Mechanism for Bolting after Winter in Sugar Beet (<i>Beta vulgaris</i> L.).	2016	27895650	yes
Nature plants	A suberized exodermis is required for tomato drought tolerance.	2024	38168610	yes
American journal of botany	Identification of key regulatory genes involved in the sporophyte and gametophyte development in Ginkgo biloba ovules revealed by in situ expression analyses.	2022	35506584	yes
BMC plant biology	Mechanical stress in Arabidopsis leaves orients microtubules in a 'continuous' supracellular pattern.	2013	24138025	yes
Plant communications	Crystal structure of Arabidopsis thaliana HPPK/DHPS, a bifunctional enzyme and target of the herbicide asulam.	2022	35605193	yes
Acta crystallographica. Section F, Structural biology and crystallization communications	Purification, crystallization and preliminary crystallographic analysis of deoxyuridine triphosphate nucleotidohydrolase from Arabidopsis thaliana.	2007	17565183	yes
Plants (Basel, Switzerland)	Arabidopsis Leaf Chloroplasts Have a Specific Sphingolipidome.	2024	38276756	yes
International journal of molecular sciences	Pickle Recruits Retinoblastoma Related 1 to Control Lateral Root Formation in <i>Arabidopsis</i>.	2021	33917959	yes
Nature communications	Heterochromatin is a quantitative trait associated with spontaneous epiallele formation.	2021	34845222	yes
The New phytologist	Adaptation to coastal soils through pleiotropic boosting of ion and stress hormone concentrations in wild Arabidopsis thaliana.	2021	34153129	yes
Development (Cambridge, England)	RBOH-mediated ROS production facilitates lateral root emergence in Arabidopsis.	2016	27402709	yes
Frontiers in plant science	Cation/Ca<sup>2+</sup> Exchanger 1 (MdCCX1), a Plasma Membrane-Localized Na<sup>+</sup> Transporter, Enhances Plant Salt Tolerance by Inhibiting Excessive Accumulation of Na<sup>+</sup> and Reactive Oxygen Species.	2021	34721472	yes
BMC evolutionary biology	Origin and diversification of leucine-rich repeat receptor-like protein kinase (LRR-RLK) genes in plants.	2017	28173747	yes
PloS one	Aphanomyces euteiches cell wall fractions containing novel glucan-chitosaccharides induce defense genes and nuclear calcium oscillations in the plant host Medicago truncatula.	2013	24086432	yes
Scientific reports	Yucasin DF, a potent and persistent inhibitor of auxin biosynthesis in plants.	2017	29070794	yes
Saudi journal of biological sciences	Functional annotations of ESTs of <i>Stevia rebaudiana</i> involved in abiotic stress signaling through computational approach.	2021	33911971	yes
Journal of experimental botany	Expression profiles of differentially regulated genes during the early stages of apple flower infection with Erwinia amylovora.	2011	21725032	yes
Frontiers in plant science	Regulation of Exocyst Function in Pollen Tube Growth by Phosphorylation of Exocyst Subunit EXO70C2.	2020	33519861	yes
BMC plant biology	Conserved CO-FT regulons contribute to the photoperiod flowering control in soybean.	2014	24397545	yes
Frontiers in plant science	Arabidopsis TNL-WRKY domain receptor RRS1 contributes to temperature-conditioned RPS4 auto-immunity.	2013	24146667	yes
Scientific reports	Control of white mold (Sclerotinia sclerotiorum) through plant-mediated RNA interference.	2023	37081036	yes
PloS one	An S-type anion channel SLAC1 is involved in cryptogein-induced ion fluxes and modulates hypersensitive responses in tobacco BY-2 cells.	2013	23950973	yes
Frontiers in plant science	Signaling of double strand breaks and deprotected telomeres in Arabidopsis.	2013	24137170	yes
PLoS genetics	Arabidopsis AtPLC2 Is a Primary Phosphoinositide-Specific Phospholipase C in Phosphoinositide Metabolism and the Endoplasmic Reticulum Stress Response.	2015	26401841	yes
PloS one	Quantitative Trait Loci and Inter-Organ Partitioning for Essential Metal and Toxic Analogue Accumulation in Barley.	2016	27078500	yes
bioRxiv : the preprint server for biology	Fungal small RNAs ride in extracellular vesicles to enter plant cells through clathrin-mediated endocytosis.	2023	37398405	yes
Plant signaling & behavior	A9C sensitive Cl⁻-accumulation in A. thaliana root cells during salt stress is controlled by internal and external calcium.	2013	23603974	yes
Cells	EDS1-Dependent Cell Death and the Antioxidant System in <i>Arabidopsis</i> Leaves is Deregulated by the Mammalian Bax.	2020	33182774	yes
Journal of experimental botany	Arabidopsis thaliana phytochelatin synthase 2 is constitutively active in vivo and can rescue the growth defect of the PCS1-deficient cad1-3 mutant on Cd-contaminated soil.	2014	24821959	yes
PloS one	Small Molecule DFPM Derivative-Activated Plant Resistance Protein Signaling in Roots Is Unaffected by EDS1 Subcellular Targeting Signal and Chemical Genetic Isolation of victr R-Protein Mutants.	2016	27219122	yes
Journal of experimental botany	Endoplasmic reticulum stress triggers ROS signalling, changes the redox state, and regulates the antioxidant defence of Arabidopsis thaliana.	2014	24558072	yes
BMC genomics	AtPAN: an integrated system for reconstructing transcriptional regulatory networks in Arabidopsis thaliana.	2012	22397531	yes
PloS one	A C-terminal motif contributes to the plasma membrane localization of Arabidopsis STP transporters.	2017	29028820	yes
Microbial biotechnology	Streptomyces lividans inhibits the proliferation of the fungus Verticillium dahliae on seeds and roots of Arabidopsis thaliana.	2010	21255341	yes
Frontiers in plant science	E183K Mutation in Chalcone Synthase C2 Causes Protein Aggregation and Maize Colorless.	2021	34249050	yes
Life (Basel, Switzerland)	Enhanced Cadmium Accumulation and Tolerance in Transgenic Hairy Roots of <i>Solanum nigrum</i> L. Expressing Iron-Regulated Transporter Gene <i>IRT1</i>.	2020	33287205	yes
BMC research notes	Optimization of PCR conditions for amplifying an AT-rich amino acid transporter promoter sequence with high number of tandem repeats from Arabidopsis thaliana.	2017	29183338	yes
Frontiers in plant science	Reducing Cytoplasmic Polyamine Oxidase Activity in Arabidopsis Increases Salt and Drought Tolerance by Reducing Reactive Oxygen Species Production and Increasing Defense Gene Expression.	2016	26973665	yes
Nature communications	IMA peptides regulate root nodulation and nitrogen homeostasis by providing iron according to internal nitrogen status.	2024	38286991	yes
BMC genomics	Genome-wide identification and expression analysis reveals spinach brassinosteroid-signaling kinase (BSK) gene family functions in temperature stress response.	2022	35725364	yes
International journal of molecular sciences	Effect of the Enhanced Production of Chlorophyll <i>b</i> on the Light Acclimation of Tomato.	2023	36834789	yes
Frontiers in plant science	Phosphoglucomutase Is Not the Target for Galactose Toxicity in Plants.	2020	32180781	yes
PloS one	Arabidopsis MKS1 is involved in basal immunity and requires an intact N-terminal domain for proper function.	2010	21203436	yes
BMC plant biology	Genome-wide identification and functional characterization of LEA genes during seed development process in linseed flax (Linum usitatissimum L.).	2021	33882851	yes
BMC plant biology	Isolation and functional characterization of a glucose-6-phosphate/phosphate translocator (IbG6PPT1) from sweet potato (Ipomoea batatas (L.) Lam.).	2021	34915842	yes
Scientific reports	Evolutionary analysis of the Moringa oleifera genome reveals a recent burst of plastid to nucleus gene duplications.	2020	33077763	yes
Scientific reports	Kiwifruit R2R3-MYB transcription factors and contribution of the novel AcMYB75 to red kiwifruit anthocyanin biosynthesis.	2017	29203778	yes
BMC plant biology	Wheat homologs of yeast ATG6 function in autophagy and are implicated in powdery mildew immunity.	2015	25888209	yes
Frontiers in plant science	Functional implications of K63-linked ubiquitination in the iron deficiency response of Arabidopsis roots.	2014	24427162	yes
Biochimica et biophysica acta	Pexophagy and peroxisomal protein turnover in plants.	2016	26348128	yes
Genome research	<i>Arabidopsis</i> retrotransposon virus-like particles and their regulation by epigenetically activated small RNA.	2020	32303559	yes
Developmental cell	HEC of a job regulating stem cells.	2014	24576420	yes
PloS one	Responses to telomere erosion in plants.	2014	24465970	yes
eLife	Hyperosmotic stress memory in Arabidopsis is mediated by distinct epigenetically labile sites in the genome and is restricted in the male germline by DNA glycosylase activity.	2016	27242129	yes
Plants (Basel, Switzerland)	The Inactivation of Arabidopsis <i>UBC22</i> Results in Abnormal Chromosome Segregation in Female Meiosis, but Not in Male Meiosis.	2021	34834780	yes
Journal of experimental botany	Ascorbate-mediated regulation of growth, photoprotection, and photoinhibition in Arabidopsis thaliana.	2018	29726917	yes
Plants (Basel, Switzerland)	ADA2b and GCN5 Affect Cytokinin Signaling by Modulating Histone Acetylation and Gene Expression during Root Growth of <i>Arabidopsis thaliana</i>.	2022	35631760	yes
Frontiers in plant science	Corrigendum: AP2/ERF Family Transcription Factors ORA59 and RAP2.3 Interact in the Nucleus and Function Together in Ethylene Response.	2019	30761175	yes
Frontiers in plant science	Identification and Characterization of the ERF Subfamily B3 Group Revealed <i>GhERF13.12</i> Improves Salt Tolerance in Upland Cotton.	2021	34434208	yes
Frontiers in plant science	Time Lag Between Light and Heat Diurnal Cycles Modulates <i>CIRCADIAN CLOCK ASSOCIATION 1</i> Rhythm and Growth in <i>Arabidopsis thaliana</i>.	2020	33643331	yes
PloS one	A three-component gene expression system and its application for inducible flavonoid overproduction in transgenic Arabidopsis thaliana.	2011	21408135	yes
PLoS computational biology	A Dynamic Gene Regulatory Network Model That Recovers the Cyclic Behavior of Arabidopsis thaliana Cell Cycle.	2015	26340681	yes
Journal of experimental botany	Zinc triggers a complex transcriptional and post-transcriptional regulation of the metal homeostasis gene FRD3 in Arabidopsis relatives.	2015	25900619	yes
PloS one	Arabidopsis thaliana GYRB3 does not encode a DNA gyrase subunit.	2010	20360860	yes
BMC plant biology	TaSTP13 contributes to wheat susceptibility to stripe rust possibly by increasing cytoplasmic hexose concentration.	2020	32000681	yes
Genetics	Genetic architecture of flowering-time variation in Arabidopsis thaliana.	2011	21406681	yes
PloS one	Alternative splicing of ZmCCA1 mediates drought response in tropical maize.	2019	30699185	yes
Plants (Basel, Switzerland)	The Relationship between AGAMOUS and Cytokinin Signaling in the Establishment of Carpeloid Features.	2021	33919177	yes
Viruses	Discovery of Four Novel Viruses Associated with Flower Yellowing Disease of Green Sichuan Pepper (<i>Zanthoxylum Armatum</i>) by Virome Analysis.	2019	31370205	yes
Frontiers in plant science	New Insights in Transcriptional Regulation of the Ethylene Response in <i>Arabidopsis</i>.	2019	31275338	yes
Journal of experimental botany	PCA22 acts as a suppressor of atrzf1 to mediate proline accumulation in response to abiotic stress in Arabidopsis.	2017	28369480	yes
Frontiers in plant science	The tomato chloroplast stromal proteome compendium elucidated by leveraging a plastid protein-localization prediction Atlas.	2023	37701797	yes
International journal of molecular sciences	Cloning of an Albino Mutation of <i>Arabidopsis thaliana</i> Using Mapping-by-Sequencing.	2023	36835605	yes
BMC plant biology	Agrobacterium-mediated vacuum infiltration and floral dip transformation of rapid-cycling Brassica rapa.	2019	31182023	yes
Nature communications	CRISPR/Cas9-mediated gene targeting in Arabidopsis using sequential transformation.	2018	29773790	yes
BMC plant biology	Functional characterization of an ornithine cyclodeaminase-like protein of Arabidopsis thaliana.	2013	24237637	yes
Journal of experimental botany	Cytokinin-dependent secondary growth determines root biomass in radish (Raphanus sativus L.).	2015	25979997	yes
BioMed research international	Molecular Characterization of LRB7 Gene and a Water Channel Protein TIP2 in <i>Chorispora bungeana</i>.	2016	27689074	yes
Frontiers in plant science	Trichostatin A Triggers an Embryogenic Transition in Arabidopsis Explants via an Auxin-Related Pathway.	2018	30271420	yes
Frontiers in plant science	Major Co-localized QTL for Plant Height, Branch Initiation Height, Stem Diameter, and Flowering Time in an Alien Introgression Derived <i>Brassica napus</i> DH Population.	2018	29643859	yes
BMC genomics	Genome-wide identification and characterization of the bHLH gene family and analysis of their potential relevance to chlorophyll metabolism in Raphanus sativus L.	2022	35915410	yes
Frontiers in genetics	Single-Molecule Real-Time and Illumina-Based RNA Sequencing Data Identified Vernalization-Responsive Candidate Genes in Faba Bean (<i>Vicia faba</i> L.).	2021	34290734	yes
Horticulture research	WUSCHEL-related homeobox1 (WOX1) regulates vein patterning and leaf size in Cucumis sativus.	2020	33328463	yes
Frontiers in genetics	Chromatin State-Based Analysis of Epigenetic H3K4me3 Marks of <i>Arabidopsis</i> in Response to Dark Stress.	2019	31001332	yes
Plant-environment interactions (Hoboken, N.J.)	FLS2-RBOHD module regulates changes in the metabolome of <i>Arabidopsis</i> in response to abiotic stress.	2023	37284598	yes
Frontiers in plant science	Heterologous expression of <i>MirMAN</i> enhances root development and salt tolerance in <i>Arabidopsis</i>.	2023	37123825	yes
International journal of molecular sciences	Functional Characterization of <i>VvSK</i> Gene Family in Grapevine (<i>Vitis vinifera</i> L.) Revealing their Role in Berry Ripening.	2020	32570751	yes
Plant physiology	Ozone responses in Arabidopsis: beyond stomatal conductance.	2021	33624812	yes
Environment international	Influence of methylation and demethylation on plant uptake of emerging contaminants.	2022	36347118	yes
Plants (Basel, Switzerland)	Nitrate Promotes Germination Under Inhibition by NaCl or High Concentration of Glucose.	2020	32498308	yes
Proceedings of the National Academy of Sciences of the United States of America	<i>Arabidopsis</i> ORP2A mediates ER-autophagosomal membrane contact sites and regulates PI3P in plant autophagy.	2022	36252028	yes
International journal of molecular sciences	Potato NAC Transcription Factor StNAC053 Enhances Salt and Drought Tolerance in Transgenic <i>Arabidopsis</i>.	2021	33806406	yes
The Journal of biological chemistry	The cytosolic Arabidopsis thaliana cysteine desulfurase ABA3 delivers sulfur to the sulfurtransferase STR18.	2022	35189141	yes
Journal of experimental botany	Mapping nano-scale mechanical heterogeneity of primary plant cell walls.	2016	26988718	yes
PloS one	The effects of surface structure mutations in Arabidopsis thaliana on the polarization of reflections from virus-infected leaves.	2017	28346494	yes
BMC research notes	Improvement of the design and generation of highly specific plant knockdown lines using primary synthetic microRNAs (pri-smiRNAs).	2010	20202197	yes
Metabolites	Non-Targeted Metabolomic Analysis of <i>Arabidopsis thaliana</i> (L.) Heynh: Metabolic Adaptive Responses to Stress Caused by N Starvation.	2023	37755301	yes
Antioxidants (Basel, Switzerland)	Towards Initial Indications for a Thiol-Based Redox Control of Arabidopsis 5-Aminolevulinic Acid Dehydratase.	2018	30384439	yes
Genetics and molecular biology	The evolution and function of the PSEUDO RESPONSE REGULATOR gene family in the plant circadian clock.	2022	36125163	yes
PLoS biology	Alignment between PIN1 polarity and microtubule orientation in the shoot apical meristem reveals a tight coupling between morphogenesis and auxin transport.	2010	20976043	yes
bioRxiv : the preprint server for biology	Robust organ size in Arabidopsis is primarily governed by cell growth rather than cell division patterns.	2023	38014347	yes
The Plant journal : for cell and molecular biology	The biochemistry of headgroup exchange during triacylglycerol synthesis in canola.	2020	31991038	yes
PloS one	Transcriptional analysis of Arabidopsis thaliana response to lima bean volatiles.	2012	22558246	yes
BMC plant biology	The walnut JrVHAG1 gene is involved in cadmium stress response through ABA-signal pathway and MYB transcription regulation.	2018	29357825	yes
International journal of molecular sciences	Genome-Wide Identification and Characterization of the Vacuolar H<sup>+</sup>-ATPase Subunit H Gene Family in Crop Plants.	2019	31623139	yes
Frontiers in plant science	Subcellular Localization of GIGANTEA Regulates the Timing of Leaf Senescence and Flowering in <i>Arabidopsis</i>.	2020	33329652	yes
PloS one	Development of a sensitive primer extension method for direct detection and quantification of miRNAs from plants.	2020	32163493	yes
Frontiers in plant science	Morphological and Molecular Characterization of Orchid Fruit Development.	2019	30838009	yes
BMC genomics	Serpins in rice: protein sequence analysis, phylogeny and gene expression during development.	2012	22947050	yes
Plant signaling & behavior	Phosphatidic acid inhibits SCAB1-mediated F-actin bundling in <i>Arabidopsis</i>.	2023	35757987	yes
PloS one	Biochemical and structural properties of cyanases from Arabidopsis thaliana and Oryza sativa.	2011	21494323	yes
Frontiers in plant science	Endoplasmic Reticulum Stress Response in Arabidopsis Roots.	2017	28298914	yes
Frontiers in plant science	EgmiR5179 Regulates Lipid Metabolism by Targeting EgMADS16 in the Mesocarp of Oil Palm (<i>Elaeis guineensis</i>).	2021	34381490	yes
Frontiers in plant science	Arabidopsis DNA polymerase lambda mutant is mildly sensitive to DNA double strand breaks but defective in integration of a transgene.	2015	26074930	yes
Scientific reports	Deregulation of the OsmiR160 Target Gene OsARF18 Causes Growth and Developmental Defects with an Alteration of Auxin Signaling in Rice.	2016	27444058	yes
BMC plant biology	Pervasive read-through transcription of T-DNAs is frequent in tobacco BY-2 cells and can effectively induce silencing.	2018	30348096	yes
Journal of experimental botany	Antisense expression of the fasciclin-like arabinogalactan protein FLA6 gene in Populus inhibits expression of its homologous genes and alters stem biomechanics and cell wall composition in transgenic trees.	2015	25428999	yes
Frontiers in plant science	Identification of <i>Arabidopsis Phospholipase A</i> Mutants With Increased Susceptibility to <i>Plasmodiophora brassicae</i>.	2022	35251078	yes
Scientific data	Arabidopsis proteome and the mass spectral assay library.	2019	31757973	yes
Plants (Basel, Switzerland)	Nitrogen-Activated CLV3/ESR-Related 4 (CLE4) Regulates Shoot, Root, and Stolon Growth in Potato.	2023	37836208	yes
BMC plant biology	Positive- and negative-acting regulatory elements contribute to the tissue-specific expression of INNER NO OUTER, a YABBY-type transcription factor gene in Arabidopsis.	2012	23148487	yes
Plant science : an international journal of experimental plant biology	HY5 regulates nitrite reductase 1 (NIR1) and ammonium transporter1;2 (AMT1;2) in Arabidopsis seedlings.	2015	26259199	yes
Communications biology	Improved clearing method contributes to deep imaging of plant organs.	2022	35013509	yes
Genes	Wood Transcriptome Profiling Identifies Critical Pathway Genes of Secondary Wall Biosynthesis and Novel Regulators for Vascular Cambium Development in <i>Populus</i>.	2019	31500311	yes
PloS one	Ectopic expression of WRINKLED1 in rice improves lipid biosynthesis but retards plant growth and development.	2022	35984829	yes
BMC plant biology	SiLEA14, a novel atypical LEA protein, confers abiotic stress resistance in foxtail millet.	2014	25404037	yes
Frontiers in plant science	RNA-Seq combined with population-level analysis reveals important candidate genes related to seed size in flax (<i>Linum usitatissimum</i> L.).	2022	36388602	yes
PloS one	Fusarium graminearum DICER-like-dependent sRNAs are required for the suppression of host immune genes and full virulence.	2021	34351929	yes
Plants (Basel, Switzerland)	The <i>Turnera</i> Style <i>S</i>-Locus Gene <i>TsBAHD</i> Possesses Brassinosteroid-Inactivating Activity When Expressed in <i>Arabidopsis thaliana</i>.	2020	33202834	yes
Frontiers in plant science	Unraveling the Functional Role of NPF6 Transporters.	2018	30042774	yes
Frontiers in plant science	ALA-Induced Flavonols Accumulation in Guard Cells Is Involved in Scavenging H<sub>2</sub>O<sub>2</sub> and Inhibiting Stomatal Closure in <i>Arabidopsis</i> Cotyledons.	2016	27895660	yes
Molecules (Basel, Switzerland)	Elicitation of induced resistance against Pectobacterium carotovorum and Pseudomonas syringae by specific individual compounds derived from native Korean plant species.	2013	24135942	yes
Plants (Basel, Switzerland)	Leaf Lipid Alterations in Response to Heat Stress of <i>Arabidopsis thaliana</i>.	2020	32635518	yes
BMC genomics	The role of walnut bZIP genes in explant browning.	2023	37407925	yes
Frontiers in plant science	Meselect - A Rapid and Effective Method for the Separation of the Main Leaf Tissue Types.	2016	27895656	yes
eLife	Temporal transcriptional response to ethylene gas drives growth hormone cross-regulation in Arabidopsis.	2013	23795294	yes
Plants (Basel, Switzerland)	Nitrogen Uptake in Plants: The Plasma Membrane Root Transport Systems from a Physiological and Proteomic Perspective.	2021	33916130	yes
Nature plants	Embryonic lethality of <i>Arabidopsis abp1-1</i> is caused by deletion of the adjacent <i>BSM</i> gene.	2015	27057346	yes
BMC plant biology	Conservation of the role of INNER NO OUTER in development of unitegmic ovules of the Solanaceae despite a divergence in protein function.	2016	27350128	yes
BMC plant biology	Growth attenuation under saline stress is mediated by the heterotrimeric G protein complex.	2014	24884438	yes
BMC plant biology	An integrated omics analysis reveals molecular mechanisms that are associated with differences in seed oil content between Glycine max and Brassica napus.	2018	30514240	yes
Current biology : CB	A tip-localized RhoGAP controls cell polarity by globally inhibiting Rho GTPase at the cell apex.	2008	19108776	yes
Frontiers in plant science	Genome-wide identification of aquaporin encoding genes in Brassica oleracea and their phylogenetic sequence comparison to Brassica crops and Arabidopsis.	2015	25904922	yes
The Plant journal : for cell and molecular biology	The ubiquitin-26S proteasome system and autophagy relay proteome homeostasis regulation during silique development.	2022	35780489	yes
Plants (Basel, Switzerland)	Arabidopsis ASYMMETRIC LEAVES2 and Nucleolar Factors Are Coordinately Involved in the Perinucleolar Patterning of AS2 Bodies and Leaf Development.	2023	37896084	yes
Genes	Genome-Wide Identification and Expression Analysis of <i>SnRK2</i> Gene Family in Dormant Vegetative Buds of <i>Liriodendron chinense</i> in Response to Abscisic Acid, Chilling, and Photoperiod.	2022	35893042	yes
PloS one	A multidirectional non-cell autonomous control and a genetic interaction restricting tobacco etch virus susceptibility in Arabidopsis.	2007	17912362	yes
The New phytologist	The auxin response factor MONOPTEROS controls meristem function and organogenesis in both the shoot and root through the direct regulation of PIN genes.	2016	27441727	yes
International journal of molecular sciences	The Plasma Membrane Purinoreceptor P2K1/DORN1 Is Essential in Stomatal Closure Evoked by Extracellular Diadenosine Tetraphosphate (Ap<sub>4</sub>A) in <i>Arabidopsis thaliana</i>.	2023	38069010	yes
Nature communications	Optogenetic protein clustering through fluorescent protein tagging and extension of CRY2.	2017	28646204	yes
Frontiers in plant science	Multiple Impacts of Loss of Plastidic Phosphatidylglycerol Biosynthesis on Photosynthesis during Seedling Growth of Arabidopsis.	2016	27047516	yes
International journal of molecular sciences	A Hydrogen-Sulfide-Repressed Methionine Synthase <i>SlMS1</i> Acts as a Positive Regulator for Fruit Ripening in Tomato.	2022	36293095	yes
BMC plant biology	Overexpression of mtDNA-associated AtWhy2 compromises mitochondrial function.	2008	18423020	yes
Scientific reports	Enhancing gene regulatory network inference through data integration with markov random fields.	2017	28145456	yes
Nucleic acids research	Identification of novel Arabidopsis thaliana upstream open reading frames that control expression of the main coding sequences in a peptide sequence-dependent manner.	2015	25618853	yes
Molecules (Basel, Switzerland)	Bioactive Nitrosylated and Nitrated <i>N</i>-(2-hydroxyphenyl)acetamides and Derived Oligomers: An Alternative Pathway to 2-Amidophenol-Derived Phytotoxic Metabolites.	2022	35897961	yes
Yeast (Chichester, England)	The plasma membrane H<sup>+</sup> -ATPase, a simple polypeptide with a long history.	2019	30447028	yes
PloS one	Extended darkness induces internal turnover of glucosinolates in Arabidopsis thaliana leaves.	2018	30092103	yes
Frontiers in plant science	Revisiting <i>Vitis vinifera</i> Subtilase Gene Family: A Possible Role in Grapevine Resistance against <i>Plasmopara viticola</i>.	2016	27933087	yes
Journal of experimental botany	Involvement of microRNA-related regulatory pathways in the glucose-mediated control of Arabidopsis early seedling development.	2013	23997203	yes
EMBO reports	Evolution and regulation of cellular periodic processes: a role for paralogues.	2010	20168326	yes
Frontiers in plant science	Brassinosteroids Positively Regulate Plant Immunity <i>via</i> BRI1-EMS-SUPPRESSOR 1-Mediated <i>GLUCAN SYNTHASE-LIKE 8</i> Transcription.	2022	35401617	yes
Journal of proteome research	Blue light-induced proteomic changes in etiolated Arabidopsis seedlings.	2014	24712693	yes
Scientific reports	Genome-wide identification and characterization of Solanum tuberosum BiP genes reveal the role of the promoter architecture in BiP gene diversity.	2020	32647371	yes
Horticulture research	Functional analysis of alternative splicing of the <i>FLOWERING LOCUS T</i> orthologous gene in <i>Chrysanthemum morifolium</i>.	2016	27917290	yes
The Biochemical journal	Role of plant glyoxylate reductases during stress: a hypothesis.	2009	19740079	yes
Nature structural & molecular biology	Direct sequencing of Arabidopsis thaliana RNA reveals patterns of cleavage and polyadenylation.	2012	22820990	yes
The Plant journal : for cell and molecular biology	An Arabidopsis ATPase gene involved in nematode-induced syncytium development and abiotic stress responses.	2013	23480402	yes
Frontiers in plant science	The MKK7-MPK6 MAP Kinase Module Is a Regulator of Meristem Quiescence or Active Growth in Arabidopsis.	2019	30891050	yes
Frontiers in plant science	The Kinase ERULUS Controls Pollen Tube Targeting and Growth in <i>Arabidopsis thaliana</i>.	2017	29184563	yes
International journal of evolutionary biology	Evolutionary Implications of Mechanistic Models of TE-Mediated Hybrid Incompatibility.	2012	22518335	yes
Microbiology spectrum	Molecular Hydrogen Confers Resistance to Rice Stripe Virus.	2023	36840556	yes
The Plant cell	Arabidopsis myosin XIK interacts with the exocyst complex to facilitate vesicle tethering during exocytosis.	2021	33871640	yes
International journal of molecular sciences	BREVIPEDICELLUS Positively Regulates Salt-Stress Tolerance in <i>Arabidopsis thaliana</i>.	2023	36674568	yes
Frontiers in plant science	The Over-expression of the Plastidial Transglutaminase from Maize in Arabidopsis Increases the Activation Threshold of Photoprotection.	2016	27242838	yes
Philosophical transactions of the Royal Society of London. Series B, Biological sciences	Organellar protein multi-functionality and phenotypic plasticity in plants.	2020	31787051	yes
The Plant journal : for cell and molecular biology	High-resolution map of plastid-encoded RNA polymerase binding patterns demonstrates a major role of transcription in chloroplast gene expression.	2022	35765883	yes
Nature plants	KIRA1 and ORESARA1 terminate flower receptivity by promoting cell death in the stigma of Arabidopsis.	2018	29808023	yes
PloS one	Biochemical evidence of epicuticular wax compounds involved in cotton-whitefly interaction.	2021	33945542	yes
PLoS biology	Systematic analyses of the MIR172 family members of Arabidopsis define their distinct roles in regulation of APETALA2 during floral transition.	2021	33529186	yes
Genes	Mulberry <i>MnGolS2</i> Mediates Resistance to <i>Botrytis cinerea</i> on Transgenic Plants.	2023	37895261	yes
PLoS biology	Crossover localisation is regulated by the neddylation posttranslational regulatory pathway.	2014	25116939	yes
Cell	Epigenomic Diversity in a Global Collection of Arabidopsis thaliana Accessions.	2016	27419873	yes
Plant signaling & behavior	GA signaling is essential for the embryo-to-seedling transition during Arabidopsis seed germination, a ghost story.	2020	31960739	yes
The Biochemical journal	AtSPX1 affects the AtPHR1-DNA-binding equilibrium by binding monomeric AtPHR1 in solution.	2017	28887383	yes
Molecular biology research communications	Differential expression of <i>BnSRK2D</i> gene in two <i>Brassica napus</i> cultivars under water deficit stress.	2014	27843988	yes
Journal of nanobiotechnology	Carbon nanotube biocompatibility in plants is determined by their surface chemistry.	2021	34930290	yes
Scientific reports	Three-dimensional bright-field microscopy with isotropic resolution based on multi-view acquisition and image fusion reconstruction.	2020	32728161	yes
Proceedings of the National Academy of Sciences of the United States of America	Elucidating the structural basis for differing enzyme inhibitor potency by cryo-EM.	2018	29434040	yes
Frontiers in plant science	Analysis of the role of Arabidopsis class I TCP genes AtTCP7, AtTCP8, AtTCP22, and AtTCP23 in leaf development.	2013	24137171	yes
Scientific reports	Genome-wide identification, characterization and gene expression of BES1 transcription factor family in grapevine (Vitis vinifera L.).	2023	36604456	yes
Frontiers in plant science	Expression of <i>Castanea crenata</i> Allene Oxide Synthase in Arabidopsis Improves the Defense to <i>Phytophthora cinnamomi</i>.	2021	33659016	yes
PloS one	A SIX1 Homolog in Fusarium oxysporum f. sp. conglutinans Is Required for Full Virulence on Cabbage.	2016	27010418	yes
Molecular plant pathology	A wheat COP9 subunit 5-like gene is negatively involved in host response to leaf rust.	2017	27581057	yes
BMC biochemistry	Experimental detection of proteolytic activity in a signal peptide peptidase of Arabidopsis thaliana.	2013	23829174	yes
Frontiers in plant science	Characterization of a Pentacyclic Triterpene Acetyltransferase Involved in the Biosynthesis of Taraxasterol and ψ-Taraxasterol Acetates in Lettuce.	2021	35046976	yes
Communicative & integrative biology	Conversion of volatile alcohols into their glucosides in Arabidopsis.	2015	26629260	yes
G3 (Bethesda, Md.)	Target Enrichment Improves Mapping of Complex Traits by Deep Sequencing.	2015	26530422	yes
Scientific reports	An Integrative Genetic Study of Rice Metabolism, Growth and Stochastic Variation Reveals Potential C/N Partitioning Loci.	2016	27440503	yes
Genes	Genome-Wide Analysis of DREB Family Genes and Characterization of Cold Stress Responses in the Woody Plant <i>Prunus nana</i>.	2023	37107569	yes
Frontiers in plant science	Corrigendum: Tonoplast proton pumps regulate nuclear spacing of female gametophytes <i>via</i> mediating polar auxin transport in arabidopsis.	2023	36844057	yes
Scientific reports	Field-based species identification of closely-related plants using real-time nanopore sequencing.	2017	28827531	yes
Scientific reports	The antifungal plant defensin AtPDF2.3 from Arabidopsis thaliana blocks potassium channels.	2016	27573545	yes
Frontiers in plant science	The Tomato Genome Encodes SPCH, MUTE, and FAMA Candidates That Can Replace the Endogenous Functions of Their <i>Arabidopsis</i> Orthologs.	2019	31736989	yes
Nucleic acids research	AHD2.0: an update version of Arabidopsis Hormone Database for plant systematic studies.	2011	21045062	yes
BMC plant biology	Ethylene is involved in pistil fate by modulating the onset of ovule senescence and the GA-mediated fruit set in Arabidopsis.	2011	21575215	yes
Science signaling	Methylation of a phosphatase specifies dephosphorylation and degradation of activated brassinosteroid receptors.	2011	21558554	yes
Frontiers in microbiology	New Dihydroisocoumarin Root Growth Inhibitors From the Sponge-Derived Fungus <i>Aspergillus</i> sp. NBUF87.	2019	31921029	yes
Nucleic acids research	The loss of SMG1 causes defects in quality control pathways in Physcomitrella patens.	2018	29596649	yes
Journal of experimental botany	Contributions of two cytosolic glutamine synthetase isozymes to ammonium assimilation in Arabidopsis roots.	2017	28007952	yes
Frontiers in plant science	Genome-wide detection of genotype environment interactions for flowering time in <i>Brassica napus</i>.	2022	36479520	yes
PLoS genetics	Combined Use of Genome-Wide Association Data and Correlation Networks Unravels Key Regulators of Primary Metabolism in Arabidopsis thaliana.	2016	27760136	yes
Plant methods	MeioSeed: a CellProfiler-based program to count fluorescent seeds for crossover frequency analysis in <i>Arabidopsis thaliana</i>.	2018	29692862	yes
Plants (Basel, Switzerland)	Microfluidic Single-Cell Study on <i>Arabidopsis thaliana</i> Protoplast Fusion-New Insights on Timescales and Reversibilities.	2024	38256848	yes
Molecular biology of the cell	Molecular counting by photobleaching in protein complexes with many subunits: best practices and application to the cellulose synthesis complex.	2014	25232006	yes
BMC research notes	Three R2R3-MYB transcription factors from banana (Musa acuminata) activate structural anthocyanin biosynthesis genes as part of an MBW complex.	2023	37312204	yes
International journal of molecular sciences	Understanding the Intricate Web of Phytohormone Signalling in Modulating Root System Architecture.	2021	34073675	yes
International journal of molecular sciences	<i>BocODD1</i> and <i>BocODD2</i> Regulate the Biosynthesis of Progoitrin Glucosinolate in Chinese Kale.	2022	36499110	yes
International journal of molecular sciences	Auxin and Root Gravitropism: Addressing Basic Cellular Processes by Exploiting a Defined Growth Response.	2021	33803128	yes
Cells	BRI1 and BAK1 Canonical Distribution in Plasma Membrane Is HSP90 Dependent.	2022	36359737	yes
Genome biology	On the functions of the h subunit of eukaryotic initiation factor 3 in late stages of translation initiation.	2007	17439654	yes
Plant signaling & behavior	Asparagine-rich protein (NRP) mediates stress response by regulating biosynthesis of plant secondary metabolites in <i>Arabidopsis</i>.	2023	37515751	yes
Genome biology	Sequence and structure of Brassica rapa chromosome A3.	2010	20875114	yes
PLoS genetics	Epistatic interactions between PHOTOPERIOD1, CONSTANS1 and CONSTANS2 modulate the photoperiodic response in wheat.	2020	32658893	yes
PloS one	Antagonistic regulation of flowering time through distinct regulatory subunits of protein phosphatase 2A.	2013	23976921	yes
BMC genomics	Genome-wide identification and expression analysis of calmodulin-like (CML) genes in Chinese cabbage (Brassica rapa L. ssp. pekinensis).	2017	29096605	yes
BMC plant biology	Genome-wide identification of the Capsicum bHLH transcription factor family: discovery of a candidate regulator involved in the regulation of species-specific bioactive metabolites.	2021	34098881	yes
International journal of molecular sciences	Microbes in Cahoots with Plants: MIST to Hit the Jackpot of Agricultural Productivity during Drought.	2019	30974865	yes
BMC plant biology	Two Nucleoporin98 homologous genes jointly participate in the regulation of starch degradation to repress senescence in Arabidopsis.	2020	32586274	yes
Journal of pesticide science	Fenoxycarb, a carbamate insect growth regulator, inhibits brassinosteroid action.	2023	37745175	yes
PloS one	The maize OST1 kinase homolog phosphorylates and regulates the maize SNAC1-type transcription factor.	2013	23469147	yes
Nature communications	PXL1 and SERKs act as receptor-coreceptor complexes for the CLE19 peptide to regulate pollen development.	2023	37286549	yes
Frontiers in plant science	New insights into Fe localization in plant tissues.	2013	24046774	yes
Frontiers in plant science	Massive Loss of DNA Methylation in Nitrogen-, but Not in Phosphorus-Deficient <i>Zea mays</i> Roots Is Poorly Correlated With Gene Expression Differences.	2018	29725341	yes
Plant methods	Bioorthogonal click chemistry for fluorescence imaging of choline phospholipids in plants.	2018	29692861	yes
PloS one	Identification and functional analysis of the CorA/MGT/MRS2-type magnesium transporter in banana.	2020	33001980	yes
BMC plant biology	Soybean GmMYB73 promotes lipid accumulation in transgenic plants.	2014	24655684	yes
Data in brief	Dataset on interactors of the <i>Arabidopsis thaliana</i> Plant Natriuretic Peptide (AtPNP-A) determined by mass spectrometry.	2020	32395580	yes
Scientific reports	Leaf economics and slow-fast adaptation across the geographic range of Arabidopsis thaliana.	2019	31341185	yes
PLoS genetics	SEEDSTICK is a master regulator of development and metabolism in the Arabidopsis seed coat.	2014	25521508	yes
Biotechnology for biofuels	The impact of alterations in lignin deposition on cellulose organization of the plant cell wall.	2016	27330560	yes
Frontiers in plant science	Combined Metabonomic and Quantitative RT-PCR Analyses Revealed Metabolic Reprogramming Associated with <i>Fusarium graminearum</i> Resistance in Transgenic <i>Arabidopsis thaliana</i>.	2017	29354139	yes
Molecular biology and evolution	Multiple Sources of Introduction of North American Arabidopsis thaliana from across Eurasia.	2021	34499163	yes
Cellular and molecular life sciences : CMLS	Ribosomal protein L24 mediates mammalian microRNA processing in an evolutionarily conserved manner.	2024	38261097	yes
Plants (Basel, Switzerland)	β-Cyclocitral Does Not Contribute to Singlet Oxygen-Signalling in Algae, but May Down-Regulate Chlorophyll Synthesis.	2022	36015457	yes
Scientific reports	Evolutionary diversification of cytokinin-specific glucosyltransferases in angiosperms and enigma of missing cis-zeatin O-glucosyltransferase gene in Brassicaceae.	2021	33846460	yes
BMC plant biology	Transcriptome analysis of two inflorescence branching mutants reveals cytokinin is an important regulator in controlling inflorescence architecture in the woody plant Jatropha curcas.	2019	31684864	yes
Frontiers in plant science	AGL15 Promotion of Somatic Embryogenesis: Role and Molecular Mechanism.	2022	35419012	yes
BMC plant biology	Identification of functional cis-regulatory elements by sequential enrichment from a randomized synthetic DNA library.	2013	24138055	yes
International journal of molecular sciences	A CRISPR/Cas9-Based System with Controllable Auto-Excision Feature Serving Cisgenic Plant Breeding and Beyond.	2022	35628407	yes
The New phytologist	The sugar-responsive circadian clock regulator bZIP63 modulates plant growth.	2021	34053087	yes
Plant signaling & behavior	Analyses of natural variation indicates that the absence of RPS4/RRS1 and amino acid change in RPS4 cause loss of their functions and resistance to pathogens.	2017	28277970	yes
Journal of experimental botany	Arabidopsis AtNAP regulates fruit senescence.	2012	23066145	yes
International journal of molecular sciences	Genome-Wide Identification and Analysis of FKBP Gene Family in Wheat (<i>Triticum asetivum</i>).	2022	36498828	yes
Proceedings of the National Academy of Sciences of the United States of America	The iron deficiency response in <i>Arabidopsis thaliana</i> requires the phosphorylated transcription factor URI.	2019	31776249	yes
The plant pathology journal	Arabidopsis thaliana Remorins Interact with SnRK1 and Play a Role in Susceptibility to Beet Curly Top Virus and Beet Severe Curly Top Virus.	2014	25289013	yes
Microorganisms	Cork Oak Forests Soil Bacteria: Potential for Sustainable Agroforest Production.	2021	34576868	yes
Frontiers in plant science	Chemical priming of plant defense responses to pathogen attacks.	2023	37223806	yes
Plant & cell physiology	Visualization of Uptake of Mineral Elements and the Dynamics of Photosynthates in Arabidopsis by a Newly Developed Real-Time Radioisotope Imaging System (RRIS).	2016	27016100	yes
Plant signaling & behavior	Teaching an old dog new tricks: Suppressing activation of specific mitogen-activated kinases as a potential virulence function of the bacterial AvrRpt2 effector protein.	2016	27830985	yes
Frontiers in plant science	Signaling Responses to N Starvation: Focusing on Wheat and Filling the Putative Gaps With Findings Obtained in Other Plants. A Review.	2021	34135921	yes
PloS one	Investigation of a miRNA-Induced Gene Silencing Technique in Petunia Reveals Alterations in miR173 Precursor Processing and the Accumulation of Secondary siRNAs from Endogenous Genes.	2015	26658695	yes
Frontiers in plant science	Classification and Interactions of LRR Receptors and Co-receptors Within the Arabidopsis Plasma Membrane - An Overview.	2019	31057579	yes
Frontiers in plant science	Evolutionary Analysis of MBW Function by Phenotypic Rescue in <i>Arabidopsis thaliana</i>.	2019	30984225	yes
Genes	Genome-Wide Identification and Expression Analysis of the Cucumber FKBP Gene Family in Response to Abiotic and Biotic Stresses.	2023	38002948	yes
PLoS genetics	RNA-directed DNA Methylation.	2020	33031395	yes
PLoS genetics	AGAMOUS mediates timing of guard cell formation during gynoecium development.	2023	37819989	yes
G3 (Bethesda, Md.)	Chromoanagenesis in the asy1 meiotic mutant of Arabidopsis.	2023	35920777	yes
BMC plant biology	Comparative transcriptome analysis linked to key volatiles reveals molecular mechanisms of aroma compound biosynthesis in Prunus mume.	2022	35945501	yes
Plant molecular biology	Control of somatic embryogenesis and embryo development by AP2 transcription factors.	2010	20798978	yes
Biodesign research	Making Use of Plant uORFs to Control Transgene Translation in Response to Pathogen Attack.	2022	37850142	yes
Annals of botany	The Arabidopsis thaliana FASCICLIN LIKE ARABINOGALACTAN PROTEIN 4 gene acts synergistically with abscisic acid signalling to control root growth.	2014	24603604	yes
Proceedings of the National Academy of Sciences of the United States of America	Chemical genetic screening identifies nalacin as an inhibitor of GH3 amido synthetase for auxin conjugation.	2022	36454752	yes
Nature	Electromechanical coupling in the hyperpolarization-activated K<sup>+</sup> channel KAT1.	2020	32461693	yes
eLife	Identification of Pol IV and RDR2-dependent precursors of 24 nt siRNAs guiding de novo DNA methylation in Arabidopsis.	2015	26430765	yes
Microbial cell factories	Metabolic engineering of Rhodotorula toruloides for resveratrol production.	2022	36566171	yes
Current genomics	OsmiR528 Enhances Cold Stress Tolerance by Repressing Expression of Stress Response-related Transcription Factor Genes in Plant Cells.	2019	31555061	yes
PLoS genetics	Sequencing, mapping, and analysis of 27,455 maize full-length cDNAs.	2009	19936069	yes
PloS one	Overexpression of the NDR1/HIN1-Like Gene NHL6 Modifies Seed Germination in Response to Abscisic Acid and Abiotic Stresses in Arabidopsis.	2016	26849212	yes
Plants (Basel, Switzerland)	Patterning the Axes: A Lesson from the Root.	2018	30602700	yes
Scientific reports	Mammalian cell entry genes in Streptomyces may provide clues to the evolution of bacterial virulence.	2013	23346366	yes
Journal of experimental botany	Disruption of both chloroplastic and cytosolic FBPase genes results in a dwarf phenotype and important starch and metabolite changes in Arabidopsis thaliana.	2015	25743161	yes
Proceedings of the National Academy of Sciences of the United States of America	The <i>Arabidopsis</i> NRT1/PTR FAMILY protein NPF7.3/NRT1.5 is an indole-3-butyric acid transporter involved in root gravitropism.	2020	33219124	yes
Frontiers in plant science	Enzymatic fingerprinting reveals specific xyloglucan and pectin signatures in the cell wall purified with primary plasmodesmata.	2022	36388604	yes
Scientific reports	Lasy-Seq: a high-throughput library preparation method for RNA-Seq and its application in the analysis of plant responses to fluctuating temperatures.	2019	31068632	yes
International journal of molecular sciences	Genome-Wide Identification, Characterization and Expression Analysis of Soybean <i>CHYR</i> Gene Family.	2021	34830077	yes
Botanical studies	L-DOPA induces iron accumulation in roots of Ipomoea aquatica and Arabidopsis thaliana in a pH-dependent manner.	2023	37620733	yes
Molecular ecology resources	epiGBS2: Improvements and evaluation of highly multiplexed, epiGBS-based reduced representation bisulfite sequencing.	2022	35178872	yes
Plants (Basel, Switzerland)	45S rDNA Diversity <i>In Natura</i> as One Step towards Ribosomal Heterogeneity in <i>Arabidopsis thaliana</i>.	2023	37514338	yes
The plant pathology journal	Cell Wall Localization of Two DUF642 Proteins, BIIDXI and TEEBE, during <i>Meloidogyne incognita</i> Early Inoculation.	2017	29238286	yes
PloS one	LRR conservation mapping to predict functional sites within protein leucine-rich repeat domains.	2011	21789174	yes
Journal of experimental botany	Functional analysis of structurally related soybean GmWRKY58 and GmWRKY76 in plant growth and development.	2016	27335454	yes
PloS one	Essential role of the A'α/Aβ gap in the N-terminal upstream of LOV2 for the blue light signaling from LOV2 to kinase in Arabidopsis photototropin1, a plant blue light receptor.	2015	25886203	yes
Journal of experimental botany	An Arabidopsis downy mildew non-RxLR effector suppresses induced plant cell death to promote biotroph infection.	2021	33063828	yes
Journal of experimental botany	Overexpression of wheat gene TaMOR improves root system architecture and grain yield in Oryza sativa.	2016	27229732	yes
Genes	Gene Silencing of Argonaute5 Negatively Affects the Establishment of the Legume-Rhizobia Symbiosis.	2017	29182547	yes
Frontiers in plant science	Redundant CArG Box <i>Cis</i>-motif Activity Mediates <i>SHATTERPROOF2</i> Transcriptional Regulation during <i>Arabidopsis thaliana</i> Gynoecium Development.	2017	29085379	yes
Frontiers in plant science	Complex <i>N</i>-Glycans Are Important for Normal Fruit Ripening and Seed Development in Tomato.	2021	33767719	yes
BMB reports	Expression and in vitro function of anti-cancer mAbs in transgenic Arabidopsis thaliana.	2020	31234954	yes
Frontiers in plant science	The <i>Trichoderma harzianum</i> Kelch Protein ThKEL1 Plays a Key Role in Root Colonization and the Induction of Systemic Defense in Brassicaceae Plants.	2019	31803213	yes
Nucleic acids research	The most frequent short sequences in non-coding DNA.	2010	19966278	yes
Plant methods	Simultaneous silencing of two different Arabidopsis genes with a novel virus-induced gene silencing vector.	2021	33407679	yes
PeerJ	Genome-wide sequence identification and expression analysis of <i>N<sup>6</sup></i> -methyladenosine demethylase in sugar beet (<i>Beta vulgaris</i> L.) under salt stress.	2022	35036097	yes
BMC plant biology	Multi site polyadenylation and transcriptional response to stress of a vacuolar type H+-ATPase subunit A gene in Arabidopsis thaliana.	2002	11985780	yes
International journal of molecular sciences	Positive selection and functional divergence of R2R3-MYB paralogous genes expressed in inflorescence buds of Scutellaria species (Labiatae).	2015	25782156	yes
BMC genomics	The polish wheat (Triticum polonicum L.) TpSnRK2.10 and TpSnRK2.11 meditate the accumulation and the distribution of cd and Fe in transgenic Arabidopsis plants.	2019	30866815	yes
Nucleic acids research	Plant organellar DNA polymerases are replicative and translesion DNA synthesis polymerases.	2017	28977655	yes
PLoS genetics	Control of proliferation in the haploid meristem by CLE peptide signaling in Marchantia polymorpha.	2019	30845139	yes
Frontiers in plant science	Characterization and Expression Analysis of PtAGL24, a SHORT VEGETATIVE PHASE/AGAMOUS-LIKE 24 (SVP/AGL24)-Type MADS-Box Gene from Trifoliate Orange (Poncirus trifoliata L. Raf.).	2016	27375669	yes
Plant physiology	True oxygen reduction capacity during photosynthetic electron transfer in thylakoids and intact leaves.	2022	35166847	yes
Developmental cell	Control of Oriented Tissue Growth through Repression of Organ Boundary Genes Promotes Stem Morphogenesis.	2016	27666746	yes
Genes	Characterization of GABA-Transaminase Gene from Mulberry (<i>Morus multicaulis</i>) and Its Role in Salt Stress Tolerance.	2022	35328056	yes
Nature communications	Actomyosin and CSI1/POM2 cooperate to deliver cellulose synthase from Golgi to cortical microtubules in Arabidopsis.	2023	37978293	yes
Frontiers in plant science	A Comparative Study of Ethylene Emanation upon Nitrogen Deficiency in Natural Accessions of Arabidopsis thaliana.	2016	26904047	yes
PLoS genetics	Modular function of long noncoding RNA, COLDAIR, in the vernalization response.	2017	28759577	yes
Scientific reports	Chitosan oligosaccharide induces resistance to Tobacco mosaic virus in Arabidopsis via the salicylic acid-mediated signalling pathway.	2016	27189192	yes
Frontiers in plant science	Molecular breeding in Brassica for salt tolerance: importance of microsatellite (SSR) markers for molecular breeding in Brassica.	2015	26388887	yes
Proceedings of the National Academy of Sciences of the United States of America	TOR and RPS6 transmit light signals to enhance protein translation in deetiolating <i>Arabidopsis</i> seedlings.	2018	30482859	yes
Frontiers in plant science	Map-based cloning of the APRR2 gene controlling green stigma in bitter gourd (<i>Momordica charantia</i>).	2023	37235005	yes
Rice (New York, N.Y.)	Comparative Expression Analysis of Rice and Arabidopsis Peroxiredoxin Genes Suggests Conserved or Diversified Roles Between the Two Species and Leads to the Identification of Tandemly Duplicated Rice Peroxiredoxin Genes Differentially Expressed in Seeds.	2017	28647924	yes
Genes	Genome Wide Identification, Evolutionary, and Expression Analysis of VQ Genes from Two Pyrus Species.	2018	29690608	yes
Scientific reports	A mechano-sensing mechanism for waving in plant roots.	2022	35688922	yes
Transgenic research	Cotton plants expressing CYP6AE14 double-stranded RNA show enhanced resistance to bollworms.	2011	20953975	yes
Plant methods	Anthocyanin, a novel and user-friendly reporter for convenient, non-destructive, low cost, directly visual selection of transgenic hairy roots in the study of rhizobia-legume symbiosis.	2020	32647533	yes
PeerJ	<i>YUCCA</i> auxin biosynthetic genes are required for Arabidopsis shade avoidance.	2016	27761349	yes
Plants (Basel, Switzerland)	Structure-Guided Identification of Critical Residues in the Vacuolar Cation/Proton Antiporter NHX1 from <i>Arabidopsis thaliana</i>.	2023	37570932	yes
International journal of molecular sciences	Mapping and Validation of <i>BrGOLDEN</i>: A Dominant Gene Regulating Carotenoid Accumulation in <i>Brassica rapa</i>.	2022	36293299	yes
Vavilovskii zhurnal genetiki i selektsii	Molecular mechanisms of vascular tissue patterning in Arabidopsis thaliana L. roots.	2022	36694717	yes
International journal of molecular sciences	Plant Elongator-Protein Complex of Diverse Activities Regulates Growth, Development, and Immune Responses.	2020	32971769	yes
The New phytologist	Calcium signals in guard cells enhance the efficiency by which abscisic acid triggers stomatal closure.	2019	31179540	yes
Frontiers in plant science	Arabidopsis PCaP2 Functions as a Linker Between ABA and SA Signals in Plant Water Deficit Tolerance.	2018	29868051	yes
Experimental & applied acarology	Abscisic Acid Insensitive 4 transcription factor is an important player in the response of Arabidopsis thaliana to two-spotted spider mite (Tetranychus urticae) feeding.	2017	29210003	yes
PloS one	A nucleotide metabolite controls stress-responsive gene expression and plant development.	2011	22028934	yes
Rice (New York, N.Y.)	Characterization of Jasmonoyl-Isoleucine (JA-Ile) Hormonal Catabolic Pathways in Rice upon Wounding and Salt Stress.	2019	31240493	yes
BMC plant biology	Analysis of non-TIR NBS-LRR resistance gene analogs in Musa acuminata Colla: isolation, RFLP marker development, and physical mapping.	2008	18234103	yes
Frontiers in plant science	Extra Large G-Protein Interactome Reveals Multiple Stress Response Function and Partner-Dependent XLG Subcellular Localization.	2017	28659958	yes
Plant molecular biology	Unraveling the function of Arabidopsis thaliana OS9 in the endoplasmic reticulum-associated degradation of glycoproteins.	2012	22328055	yes
Frontiers in plant science	The role of phytomelatonin receptor 1-mediated signaling in plant growth and stress response.	2023	36968396	yes
Journal of experimental botany	Low-fluence blue light-induced phosphorylation of Zmphot1 mediates the first positive phototropism.	2019	31376280	yes
Biochimica et biophysica acta. Gene regulatory mechanisms	The RNAs of RNA-directed DNA methylation.	2017	27521981	yes
PLoS genetics	Natural CMT2 variation is associated with genome-wide methylation changes and temperature seasonality.	2014	25503602	yes
Evolution & development	Sequence and function of basic helix-loop-helix proteins required for stomatal development in Arabidopsis are deeply conserved in land plants.	2011	21410874	yes
Plants (Basel, Switzerland)	The Genetic Control of SEEDSTICK and LEUNIG-HOMOLOG in Seed and Fruit Development: New Insights into Cell Wall Control.	2022	36432874	yes
The Plant cell	EAR domain-containing transcription factors trigger PRC2-mediated chromatin marking in Arabidopsis.	2021	34003929	yes
Nature communications	A fungal tolerance trait and selective inhibitors proffer HMG-CoA reductase as a herbicide mode-of-action.	2022	36137996	yes
PloS one	HY5 is not integral to light mediated stomatal development in Arabidopsis.	2020	31945058	yes
International journal of molecular sciences	Sunflower WRINKLED1 Plays a Key Role in Transcriptional Regulation of Oil Biosynthesis.	2022	35328473	yes
Journal of experimental botany	Intraspecific variability of cadmium tolerance and accumulation, and cadmium-induced cell wall modifications in the metal hyperaccumulator Arabidopsis halleri.	2015	25873677	yes
Plants (Basel, Switzerland)	BIC2, a Cryptochrome Function Inhibitor, Is Involved in the Regulation of ABA Responses in <i>Arabidopsis</i>.	2023	37299199	yes
Scientific reports	Natural variation in Arabidopsis thaliana Cd responses and the detection of quantitative trait loci affecting Cd tolerance.	2017	28623252	yes
Molecules and cells	Revisiting Apoplastic Auxin Signaling Mediated by AUXIN BINDING PROTEIN 1.	2015	26467289	yes
Molecular plant pathology	Plasmopara viticola effector PvRXLR111 stabilizes VvWRKY40 to promote virulence.	2021	33253483	yes
Journal of biological research (Thessalonike, Greece)	Inhibition of cell expansion enhances cortical microtubule stability in the root apex of Arabidopsis thaliana.	2021	34082808	yes
Plant signaling & behavior	New insights into the functions and regulations of MAP215/MOR1 and katanin, two conserved microtubule-associated proteins in Arabidopsis.	2023	36720201	yes
Nature communications	S-acylation of P2K1 mediates extracellular ATP-induced immune signaling in Arabidopsis.	2021	33980819	yes
NAR genomics and bioinformatics	The expression of long non-coding RNAs is associated with H3Ac and H3K4me2 changes regulated by the HDA6-LDL1/2 histone modification complex in <i>Arabidopsis</i>.	2020	33575615	yes
Cells	The Plasmodesmata-Located β-1,3-Glucanase Enzyme PdBG4 Regulates Trichomes Growth in <i>Arabidopsis thaliana</i>.	2022	36139431	yes
Frontiers in plant science	Dissecting Low Atmospheric Pressure Stress: Transcriptome Responses to the Components of Hypobaria in Arabidopsis.	2017	28443120	yes
Frontiers in plant science	Arabidopsis JMJD5/JMJ30 Acts Independently of LUX ARRHYTHMO Within the Plant Circadian Clock to Enable Temperature Compensation.	2019	30774641	yes
Genes	Exploring the Binding Affinity of the ARR2 GARP DNA Binding Domain via Comparative Methods.	2023	37628689	yes
Photochemistry and photobiology	How Does Photoreceptor UVR8 Perceive a UV-B Signal?	2015	25996910	yes
International journal of molecular sciences	Genome-Wide Analysis of <i>SPL</i>/miR156 Module and Its Expression Analysis in Vegetative and Reproductive Organs of Oil Palm (<i>Elaeis guineensis</i>).	2023	37686464	yes
BMC research notes	Transgenic tobacco plants constitutively expressing Arabidopsis NPR1 show enhanced resistance to root-knot nematode, Meloidogyne incognita.	2011	21722410	yes
Frontiers in plant science	The NAC transcription factor family in <i>Eucommia ulmoides</i>: Genome-wide identification, characterization, and network analysis in relation to the rubber biosynthetic genes.	2023	37077635	yes
Frontiers in plant science	Arabidopsis Target of Rapamycin Coordinates With Transcriptional and Epigenetic Machinery to Regulate Thermotolerance.	2021	34777423	yes
Frontiers in plant science	OsCYP21-4, a novel Golgi-resident cyclophilin, increases oxidative stress tolerance in rice.	2015	26483814	yes
Proceedings of the National Academy of Sciences of the United States of America	NTRC-dependent redox balance of 2-Cys peroxiredoxins is needed for optimal function of the photosynthetic apparatus.	2017	29078290	yes
PLoS genetics	Coordinated regulation of Arabidopsis microRNA biogenesis and red light signaling through Dicer-like 1 and phytochrome-interacting factor 4.	2018	29522510	yes
International journal of molecular sciences	<i>PACLOBUTRAZOL-RESISTANCE</i> Gene Family Regulates Floral Organ Growth with Unequal Genetic Redundancy in <i>Arabidopsis thaliana</i>.	2019	30781591	yes
Plant physiology	GWAS on multiple traits identifies mitochondrial ACONITASE3 as important for acclimation to submergence stress.	2022	35043967	yes
Proceedings of the National Academy of Sciences of the United States of America	ZYP1 is required for obligate cross-over formation and cross-over interference in <i>Arabidopsis</i>.	2021	33782125	yes
Frontiers in plant science	Sequencing of chloroplast genome using whole cellular DNA and solexa sequencing technology.	2012	23162558	yes
Frontiers in plant science	Characterization of <i>Arabidopsis thaliana</i> Hydroxyphenylpyruvate Reductases in the Tyrosine Conversion Pathway.	2018	30233632	yes
PLoS genetics	SRA-domain proteins required for DRM2-mediated de novo DNA methylation.	2008	19043555	yes
Molecular genetics and genomics : MGG	Functional divergence within class B MADS-box genes TfGLO and TfDEF in Torenia fournieri Lind.	2010	20872230	yes
Frontiers in plant science	GhSNAP33, a t-SNARE Protein From <i>Gossypium hirsutum</i>, Mediates Resistance to <i>Verticillium dahliae</i> Infection and Tolerance to Drought Stress.	2018	30018623	yes
International journal of molecular sciences	Signaling Crosstalk between Salicylic Acid and Ethylene/Jasmonate in Plant Defense: Do We Understand What They Are Whispering?	2019	30720746	yes
BMC genomics	Transcriptomic analysis of a psammophyte food crop, sand rice (Agriophyllum squarrosum) and identification of candidate genes essential for sand dune adaptation.	2014	25287394	yes
Frontiers in plant science	The <i>Arabidopsis</i> Lectin Receptor Kinase LecRK-I.8 Is Involved in Insect Egg Perception.	2019	31134123	yes
Philosophical transactions of the Royal Society of London. Series B, Biological sciences	Structure of Psb29/Thf1 and its association with the FtsH protease complex involved in photosystem II repair in cyanobacteria.	2017	28808107	yes
Scientific reports	A novel role for methyl cysteinate, a cysteine derivative, in cesium accumulation in Arabidopsis thaliana.	2017	28230101	yes
Frontiers in plant science	Genomic stability in response to high versus low linear energy transfer radiation in Arabidopsis thaliana.	2014	24904606	yes
Journal of fungi (Basel, Switzerland)	Phosphorus Starvation- and Zinc Excess-Induced <i>Astragalus sinicus</i> AsZIP2 Zinc Transporter Is Suppressed by Arbuscular Mycorrhizal Symbiosis.	2021	34829181	yes
Molecular biology and evolution	Genome Sequencing Reveals the Origin of the Allotetraploid Arabidopsis suecica.	2017	28087777	yes
Plant direct	Light and jasmonic acid coordinately regulate the phosphate responses under shade and phosphate starvation conditions in Arabidopsis.	2023	37360842	yes
International journal of molecular sciences	RING-Type E3 Ubiquitin Ligases AtRDUF1 and AtRDUF2 Positively Regulate the Expression of <i>PR1</i> Gene and Pattern-Triggered Immunity.	2022	36498851	yes
eLife	Vernalization-triggered expression of the antisense transcript <i>COOLAIR</i> is mediated by <i>CBF</i> genes.	2023	36722843	yes
Journal of experimental botany	Expression of a fungal exo-β-1,3-galactanase in Arabidopsis reveals a role of type II arabinogalactans in the regulation of cell shape.	2020	32470141	yes
Frontiers in plant science	Differential Contribution of P5CS Isoforms to Stress Tolerance in Arabidopsis.	2020	33101333	yes
International journal of molecular sciences	Time-Course Transcriptome Study Reveals Mode of bZIP Transcription Factors on Light Exposure in <i>Arabidopsis</i>.	2020	32183354	yes
Communications biology	Moonlighting Arabidopsis molybdate transporter 2 family and GSH-complex formation facilitate molybdenum homeostasis.	2023	37532778	yes
Frontiers in plant science	The Zygotic Division Regulator ZAR1 Plays a Negative Role in Defense Against <i>Botrytis cinerea</i> in <i>Arabidopsis</i>.	2021	34764967	yes
Journal of experimental botany	Xylan synthesized by Irregular Xylem 14 (IRX14) maintains the structure of seed coat mucilage in Arabidopsis.	2016	26834178	yes
Nucleic acids research	Chemoenzymatic labeling of DNA methylation patterns for single-molecule epigenetic mapping.	2022	35657088	yes
The New phytologist	The PRT6 N-degron pathway restricts VERNALIZATION 2 to endogenous hypoxic niches to modulate plant development.	2021	32043277	yes
BMC genomics	Identification of plant promoter constituents by analysis of local distribution of short sequences.	2007	17346352	yes
Developmental cell	The BASL polarity protein controls a MAPK signaling feedback loop in asymmetric cell division.	2015	25843888	yes
PloS one	A modular plasmid assembly kit for multigene expression, gene silencing and silencing rescue in plants.	2014	24551083	yes
International journal of molecular sciences	Isolation and molecular characterization of thirteen R2R3-MYB transcription factors from Epimedium sagittatum.	2012	23271373	yes
Frontiers in plant science	Screening of protonstatin-1 (PS-1) analogs for improved inhibitors of plant plasma membrane H<sup>+</sup>-ATPase activity.	2022	36311099	yes
BMC plant biology	TNO1, a TGN-localized SNARE-interacting protein, modulates root skewing in Arabidopsis thaliana.	2017	28399805	yes
Plant signaling & behavior	A metal tolerance protein, MTP10, is required for the calcium and magnesium homeostasis in <i>Arabidopsis</i>.	2022	35007463	yes
Proceedings of the National Academy of Sciences of the United States of America	Structure and RNA template requirements of <i>Arabidopsis</i> RNA-DEPENDENT RNA POLYMERASE 2.	2021	34903670	yes
iScience	Plant AFC2 kinase desensitizes thermomorphogenesis through modulation of alternative splicing.	2022	35345463	yes
Bioinformatics (Oxford, England)	Wigwams: identifying gene modules co-regulated across multiple biological conditions.	2014	24351708	yes
Frontiers in plant science	Sucrose non-fermenting1-related protein kinase VcSnRK2.3 promotes anthocyanin biosynthesis in association with VcMYB1 in blueberry.	2023	36909449	yes
Frontiers in plant science	Composition and Stability of the Oxidative Phosphorylation System in the Halophile Plant <i>Cakile maritima</i>.	2019	31456813	yes
Plant signaling & behavior	Partial or entire: Distinct responses of two types of chloroplast autophagy.	2017	29040052	yes
PloS one	bHLH106 Integrates Functions of Multiple Genes through Their G-Box to Confer Salt Tolerance on Arabidopsis.	2015	25978450	yes
PLoS pathogens	Arabidopsis leucine-rich repeat receptor-like kinase NILR1 is required for induction of innate immunity to parasitic nematodes.	2017	28406987	yes
Photochemical & photobiological sciences : Official journal of the European Photochemistry Association and the European Society for Photobiology	AtBBX29 integrates photomorphogenesis and defense responses in Arabidopsis.	2023	36807054	yes
AoB PLANTS	Within- and trans-generational plasticity: seed germination responses to light quantity and quality.	2018	29770181	yes
Frontiers in plant science	Loss of the ETR1 ethylene receptor reduces the inhibitory effect of far-red light and darkness on seed germination of Arabidopsis thaliana.	2014	25221561	yes
BMC bioinformatics	Cis-motifs upstream of the transcription and translation initiation sites are effectively revealed by their positional disequilibrium in eukaryote genomes using frequency distribution curves.	2006	17137509	yes
Scientific reports	A rice class-XIV kinesin enters the nucleus in response to cold.	2018	29483672	yes
Nucleic acids research	Immediate chromatin immunoprecipitation and on-bead quantitative PCR analysis: a versatile and rapid ChIP procedure.	2015	25539918	yes
PloS one	The effects of glucosinolates and their breakdown products on necrotrophic fungi.	2013	23940639	yes
Frontiers in genetics	Molecular Characterization, Expression Pattern and Function Analysis of Glycine-Rich Protein Genes Under Stresses in Chinese Cabbage (<i>Brassica rapa</i> L. ssp. <i>pekinensis</i>).	2020	32849790	yes
Plant, cell & environment	Effects of altered α- and β-branch carotenoid biosynthesis on photoprotection and whole-plant acclimation of Arabidopsis to photo-oxidative stress.	2013	22860767	yes
Frontiers in plant science	Tomato UDP-Glucose Sterol Glycosyltransferases: A Family of Developmental and Stress Regulated Genes that Encode Cytosolic and Membrane-Associated Forms of the Enzyme.	2017	28649260	yes
BMC plant biology	Inhibition of Polycomb Repressive Complex 2 activity reduces trimethylation of H3K27 and affects development in Arabidopsis seedlings.	2019	31619182	yes
Frontiers in microbiology	Developing Multi-Copy Chromosomal Integration Strategies for Heterologous Biosynthesis of Caffeic Acid in <i>Saccharomyces cerevisiae</i>.	2022	35300487	yes
PloS one	The heteromultimeric debranching enzyme involved in starch synthesis in Arabidopsis requires both isoamylase1 and isoamylase2 subunits for complex stability and activity.	2013	24098685	yes
Antioxidants (Basel, Switzerland)	The Cluster Transfer Function of AtNEET Supports the Ferredoxin-Thioredoxin Network of Plant Cells.	2022	36009251	yes
Biotechnology for biofuels	CIPK9 is involved in seed oil regulation in <i>Brassica napus</i> L. and <i>Arabidopsis thaliana</i> (L.) Heynh.	2018	29743952	yes
Biotechnology for biofuels	Xylan epitope profiling: an enhanced approach to study organ development-dependent changes in xylan structure, biosynthesis, and deposition in plant cell walls.	2017	29213310	yes
Silence	An endogenous F-box protein regulates ARGONAUTE1 in Arabidopsis thaliana.	2010	20624295	yes
International journal of molecular sciences	Overexpression of <i>TaMYB4</i> Confers Freezing Tolerance in <i>Arabidopsis thaliana</i>.	2023	37446268	yes
bioRxiv : the preprint server for biology	A comparative analysis of stably expressed genes across diverse angiosperms exposes flexibility in underlying promoter architecture.	2023	37398445	yes
BMC genomics	Integrating bioinformatic resources to predict transcription factors interacting with cis-sequences conserved in co-regulated genes.	2014	24773781	yes
BMC plant biology	Involvement of G6PD5 in ABA response during seed germination and root growth in Arabidopsis.	2019	30700259	yes
Plants (Basel, Switzerland)	Identification of Factors Linked to Higher Water-Deficit Stress Tolerance in <i>Amaranthus hypochondriacus</i> Compared to Other Grain Amaranths and <i>A. hybridus</i>, Their Shared Ancestor.	2019	31336665	yes
Plant direct	Gene expression changes occurring at bolting time are associated with leaf senescence in Arabidopsis.	2020	33204935	yes
International journal of molecular sciences	Ca<sup>2+</sup>-Dependent Protein Kinase 6 Enhances KAT2 Shaker Channel Activity in <i>Arabidopsis thaliana</i>.	2021	33562460	yes
AMB Express	Bacillus velezensis 83 a bacterial strain from mango phyllosphere, useful for biological control and plant growth promotion.	2020	32894363	yes
Plant signaling & behavior	Small secreted proteins and exocytosis regulators: do they go along?	2023	36774640	yes
Biology direct	Accumulation of GC donor splice signals in mammals.	2008	18613975	yes
Nature communications	H2AK121ub in Arabidopsis associates with a less accessible chromatin state at transcriptional regulation hotspots.	2021	33436613	yes
Genome biology	Pervasive under-dominance in gene expression underlying emergent growth trajectories in Arabidopsis thaliana hybrids.	2023	37667232	yes
Frontiers in plant science	Acetylation of cell wall is required for structural integrity of the leaf surface and exerts a global impact on plant stress responses.	2015	26257757	yes
Nature communications	Geminiviruses employ host DNA glycosylases to subvert DNA methylation-mediated defense.	2022	35102164	yes
PloS one	BRAHMA ATPase of the SWI/SNF chromatin remodeling complex acts as a positive regulator of gibberellin-mediated responses in arabidopsis.	2013	23536800	yes
Plants (Basel, Switzerland)	Movement of Lipid Droplets in the Arabidopsis Pollen Tube Is Dependent on the Actomyosin System.	2023	37447050	yes
Bioengineering (Basel, Switzerland)	Production of a Novel Protopanaxatriol-Type Ginsenoside by Yeast Cell Factories.	2023	37106650	yes
microPublication biology	A partial T-DNA insertion near <i>KNAT1</i> results in lobed <i>Arabidopsis</i> <i>thaliana</i> leaves.	2020	32550494	yes
Proceedings of the National Academy of Sciences of the United States of America	The PCY-SAG14 phytocyanin module regulated by PIFs and miR408 promotes dark-induced leaf senescence in <i>Arabidopsis</i>.	2022	35022242	yes
Plant direct	Unique and overlapping functions for the transcriptional regulators <i>KANADI1</i> and <i>ULTRAPETALA1</i> in Arabidopsis gynoecium and stamen gene regulation.	2023	37168319	yes
Plant communications	A versatile Tn<i>7</i> transposon-based bioluminescence tagging tool for quantitative and spatial detection of bacteria in plants.	2022	35059625	yes
International journal of molecular sciences	Molecular Genetic Understanding of Photoperiodic Regulation of Flowering Time in <i>Arabidopsis</i> and Soybean.	2021	35008892	yes
Development (Cambridge, England)	Bifacial cambium stem cells generate xylem and phloem during radial plant growth.	2019	30626594	yes
Plant signaling & behavior	A novel abi5 allele reveals the importance of the conserved Ala in the C3 domain for regulation of downstream genes and salt tolerance during germination in Arabidopsis.	2013	23299338	yes
PeerJ	Genome-wide characterization and expression analyses of the <i>MYB</i> superfamily genes during developmental stages in Chinese jujube.	2019	30697496	yes
BMC plant biology	The plant Apolipoprotein D ortholog protects Arabidopsis against oxidative stress.	2008	18671872	yes
Journal of experimental botany	Unique features of the grapevine VvK5.1 channel support novel functions for outward K+ channels in plants.	2019	31327013	yes
Journal of experimental botany	Coordination between zinc and phosphate homeostasis involves the transcription factor PHR1, the phosphate exporter PHO1, and its homologue PHO1;H3 in Arabidopsis.	2014	24420568	yes
Bioinformation	Designed gRNAs for CRISPR-Cas9 based antifungal resistance in eggplant.	2023	37908609	yes
Plant direct	Transcriptome and phenotyping analyses support a role for chloroplast sigma factor 2 in red-light-dependent regulation of growth, stress, and photosynthesis.	2018	31245709	yes
The Plant journal : for cell and molecular biology	The impact of mechanical compression on cortical microtubules in Arabidopsis: a quantitative pipeline.	2016	27482848	yes
Scientific reports	Genome-wide identification and characterization of UDP-glucose dehydrogenase family genes in moso bamboo and functional analysis of PeUGDH4 in hemicellulose synthesis.	2020	32576917	yes
PloS one	MiR393 regulation of auxin signaling and redox-related components during acclimation to salinity in Arabidopsis.	2014	25222737	yes
BMC genomics	Genome-wide analysis and expression profiling of zinc finger homeodomain (ZHD) family genes reveal likely roles in organ development and stress responses in tomato.	2017	28874115	yes
International journal of molecular sciences	Establishment of a Landscape of UPL5-Ubiquitinated on Multiple Subcellular Components of Leaf Senescence Cell in <i>Arabidopsis</i>.	2022	35628561	yes
BMC plant biology	Identification of brassinosteroid genes in Brachypodium distachyon.	2017	28061864	yes
Frontiers in plant science	The Wheat Gene <i>TaVQ14</i> Confers Salt and Drought Tolerance in Transgenic <i>Arabidopsis thaliana</i> Plants.	2022	35620700	yes
Journal of experimental botany	Antisense reductions in the PsbO protein of photosystem II leads to decreased quantum yield but similar maximal photosynthetic rates.	2012	22922640	yes
PLoS genetics	Elevated temperature increases meiotic crossover frequency via the interfering (Type I) pathway in Arabidopsis thaliana.	2018	29771908	yes
BMC bioinformatics	WGDdetector: a pipeline for detecting whole genome duplication events using the genome or transcriptome annotations.	2019	30760221	yes
eLife	A non canonical subtilase attenuates the transcriptional activation of defence responses in <i>Arabidopsis thaliana</i>.	2016	27685353	yes
Biochemistry	5-methylcytosine recognition by Arabidopsis thaliana DNA glycosylases DEMETER and DML3.	2014	24678721	yes
G3 (Bethesda, Md.)	Genomic Prediction Informed by Biological Processes Expands Our Understanding of the Genetic Architecture Underlying Free Amino Acid Traits in Dry <i>Arabidopsis</i> Seeds.	2020	32978264	yes
Journal of experimental botany	Functional characterization and hormonal regulation of the PHEOPHYTINASE gene LpPPH controlling leaf senescence in perennial ryegrass.	2016	26643195	yes
Frontiers in plant science	The Arabidopsis SMALL AUXIN UP RNA32 Protein Regulates ABA-Mediated Responses to Drought Stress.	2021	33777065	yes
Frontiers in plant science	Nectary development in <i>Cleome violacea</i>.	2022	36844906	yes
Plant molecular biology	ACTIN DEPOLYMERIZING FACTOR9 controls development and gene expression in Arabidopsis.	2008	18830798	yes
International journal of molecular sciences	Chlorinated Auxins-How Does <i>Arabidopsis Thaliana</i> Deal with Them?	2020	32272759	yes
International journal of molecular sciences	An Engineered Heat-Inducible Expression System for the Production of Casbene in <i>Nicotiana benthamiana</i>.	2023	37511181	yes
The New phytologist	Manipulating stomatal density enhances drought tolerance without deleterious effect on nutrient uptake.	2015	26268722	yes
Cell discovery	CARK1 mediates ABA signaling by phosphorylation of ABA receptors.	2018	29928509	yes
Plants (Basel, Switzerland)	Increasing Phosphatidylinositol (4,5)-Bisphosphate Biosynthesis Affects Basal Signaling and Chloroplast Metabolism in Arabidopsis thaliana.	2014	27135490	yes
Frontiers in plant science	Morphophysiological and transcriptome analysis reveal that reprogramming of metabolism, phytohormones and root development pathways governs the potassium (K<sup>+</sup>) deficiency response in two contrasting chickpea cultivars.	2022	36714783	yes
Frontiers in plant science	The Plastid-Localized AtFtsHi3 Pseudo-Protease of <i>Arabidopsis thaliana</i> Has an Impact on Plant Growth and Drought Tolerance.	2021	34249066	yes
Frontiers in plant science	Analysis of BRCT5 domain-containing proteins reveals a new component of DNA damage repair in Arabidopsis.	2022	36578335	yes
PloS one	Hydrogen sulfide improves drought tolerance in Arabidopsis thaliana by microRNA expressions.	2013	24194857	yes
Scientific reports	Highly specific targeted mutagenesis in plants using Staphylococcus aureus Cas9.	2016	27226350	yes
BMC plant biology	Production of reactive oxygen species and wound-induced resistance in Arabidopsis thaliana against Botrytis cinerea are preceded and depend on a burst of calcium.	2013	24134148	yes
Journal of plant research	Inhibition of arabidopsis hypocotyl elongation by jasmonates is enhanced under red light in phytochrome B dependent manner.	2013	22825635	yes
PeerJ	Genome-wide analysis of the strigolactone biosynthetic and signaling genes in grapevine and their response to salt and drought stresses.	2022	35712547	yes
Scientific reports	Optimization of CRISPR/Cas9 genome editing to modify abiotic stress responses in plants.	2016	27226176	yes
G3 (Bethesda, Md.)	The Tempo and Mode of Angiosperm Mitochondrial Genome Divergence Inferred from Intraspecific Variation in <i>Arabidopsis thaliana</i>.	2020	31964685	yes
Frontiers in plant science	Genetic Interaction Among Phytochrome, Ethylene and Abscisic Acid Signaling During Dark-Induced Senescence in <i>Arabidopsis thaliana</i>.	2020	32508856	yes
PLoS biology	Genome-wide association mapping identifies a new arsenate reductase enzyme critical for limiting arsenic accumulation in plants.	2014	25464340	yes
Advanced science (Weinheim, Baden-Wurttemberg, Germany)	Root Growth Adaptation is Mediated by PYLs ABA Receptor-PP2A Protein Phosphatase Complex.	2020	32042554	yes
Molecules and cells	Antagonistic regulation of Arabidopsis growth by brassinosteroids and abiotic stresses.	2014	25377253	yes
Plants (Basel, Switzerland)	Mitochondrial DNA Repair in an <i>Arabidopsis thaliana</i> Uracil N-Glycosylase Mutant.	2020	32085412	yes
The New phytologist	The BIG protein distinguishes the process of CO<sub>2</sub> -induced stomatal closure from the inhibition of stomatal opening by CO<sub>2</sub>.	2018	29292834	yes
Frontiers in plant science	The Tonoplastic Inositol Transporter INT1 From <i>Arabidopsis thaliana</i> Impacts Cell Elongation in a Sucrose-Dependent Way.	2018	30505313	yes
Microbiology spectrum	Pseudomonas syringae Type III Secretion Protein HrpP Manipulates Plant Immunity To Promote Infection.	2023	37067445	yes
Journal of experimental botany	Overexpressed TPX2 causes ectopic formation of microtubular arrays in the nuclei of acentrosomal plant cells.	2013	24006426	yes
PloS one	The over-expression of an Arabidopsis B3 transcription factor, ABS2/NGAL1, leads to the loss of flower petals.	2012	23185464	yes
Frontiers in plant science	Spliceostatin C, a component of a microbial bioherbicide, is a potent phytotoxin that inhibits the spliceosome.	2022	36714729	yes
Frontiers in plant science	Differential Quantitative Requirements for NPR1 Between Basal Immunity and Systemic Acquired Resistance in <i>Arabidopsis thaliana</i>.	2020	33072146	yes
PloS one	Functional investigation of the plant-specific long coiled-coil proteins PAMP-INDUCED COILED-COIL (PICC) and PICC-LIKE (PICL) in Arabidopsis thaliana.	2013	23451199	yes
PLoS genetics	Threshold-dependent repression of SPL gene expression by miR156/miR157 controls vegetative phase change in Arabidopsis thaliana.	2018	29672610	yes
International journal of molecular sciences	Identification and Functional Characterization of <i>MdNRT1.1</i> in Nitrogen Utilization and Abiotic Stress Tolerance in <i>Malus domestica</i>.	2023	37298242	yes
BMC evolutionary biology	Molecular and geographic evolutionary support for the essential role of GIGANTEAa in soybean domestication of flowering time.	2016	27072125	yes
EFSA journal. European Food Safety Authority	Assessment of genetically modified maize MON 87403 for food and feed uses, import and processing, under Regulation (EC) No 1829/2003 (application EFSA-GMO-BE-2015-125).	2018	32625854	yes
International journal of molecular sciences	The Interaction Network and Signaling Specificity of Two-Component System in <i>Arabidopsis</i>.	2020	32664520	yes
Frontiers in plant science	Evolution of fruit development genes in flowering plants.	2014	25018763	yes
Frontiers in plant science	Expression of Arabidopsis FCS-Like Zinc finger genes is differentially regulated by sugars, cellular energy level, and abiotic stress.	2015	26442059	yes
Frontiers in microbiology	Lipo-chitooligosaccharide and thuricin 17 act as plant growth promoters and alleviate drought stress in <i>Arabidopsis thaliana</i>.	2023	37601342	yes
Frontiers in plant science	Light-dependent expression of flg22-induced defense genes in Arabidopsis.	2014	25346742	yes
Journal of experimental botany	Identification and characterization of a plastid-localized Arabidopsis glyoxylate reductase isoform: comparison with a cytosolic isoform and implications for cellular redox homeostasis and aldehyde detoxification.	2008	18495639	yes
Planta	The association of homeobox gene expression with stem cell formation and morphogenesis in cultured Medicago truncatula.	2009	19639337	yes
eLife	Large-scale analysis and computer modeling reveal hidden regularities behind variability of cell division patterns in <i>Arabidopsis thaliana</i> embryogenesis.	2022	36444654	yes
PLoS biology	Distinct mechanisms determine transposon inheritance and methylation via small interfering RNA and histone modification.	2003	14691539	yes
International journal of molecular sciences	External dsRNA Downregulates Anthocyanin Biosynthesis-Related Genes and Affects Anthocyanin Accumulation in <i>Arabidopsis thaliana</i>.	2021	34201713	yes
Biomolecules	Systematic Analysis of MYB Family Genes in Potato and Their Multiple Roles in Development and Stress Responses.	2019	31366107	yes
PeerJ	PEST sequences from a cactus dehydrin regulate its proteolytic degradation.	2019	31143531	yes
Journal of experimental botany	RNA sequencing of Brassica napus reveals cellular redox control of Sclerotinia infection.	2017	29036633	yes
PloS one	A naturally associated rhizobacterium of Arabidopsis thaliana induces a starvation-like transcriptional response while promoting growth.	2011	22216267	yes
Journal of experimental botany	How protein - protein interactions contribute to pyrenoid formation in Chlamydomonas.	2019	31613970	yes
BMC genomics	VviERF6Ls: an expanded clade in Vitis responds transcriptionally to abiotic and biotic stresses and berry development.	2020	32646368	yes
Annals of botany	Genetic controls of short- and long-term stomatal CO2 responses in Arabidopsis thaliana.	2020	32296835	yes
Frontiers in plant science	CRISPR/Cas9-Mediated Mutagenesis of <i>MdCNGC2</i> in Apple Callus and VIGS-Mediated Silencing of <i>MdCNGC2</i> in Fruits Improve Resistance to <i>Botryosphaeria dothidea</i>.	2020	33240293	yes
Nature communications	Live imaging of calcium spikes during double fertilization in Arabidopsis.	2014	25146889	yes
BMC genomics	Identification of novel putative causative genes and genetic marker for male sterility in Japanese cedar (Cryptomeria japonica D.Don).	2018	29685102	yes
PloS one	Identification and functional characterization of the ZmCOPT copper transporter family in maize.	2018	30036360	yes
Frontiers in plant science	Innovation and Emerging Roles of <i>Populus trichocarpa</i> TEOSINTE BRANCHED1/CYCLOIDEA/PROLIFERATING CELL FACTOR Transcription Factors in Abiotic Stresses by Whole-Genome Duplication.	2022	35356113	yes
Plants (Basel, Switzerland)	The C-Terminal Region of SLIM1 Transcription Factor Is Required for Sulfur Deficiency Response.	2022	36235462	yes
International journal of molecular sciences	MTP8 from <i>Triticum urartu</i> Is Primarily Responsible for Manganese Tolerance.	2022	35628492	yes
International journal of molecular sciences	Diacylglycerol Acyltransferase 3(DGAT3) Is Responsible for the Biosynthesis of Unsaturated Fatty Acids in Vegetative Organs of <i>Paeonia rockii</i>.	2022	36430868	yes
Database : the journal of biological databases and curation	ForageGrassBase: molecular resource for the forage grass meadow fescue (Festuca pratensis Huds.).	2020	32539086	yes
International journal of molecular sciences	Proteomic Analysis of the Function of a Novel Cold-Regulated Multispanning Transmembrane Protein COR413-PM1 in <i>Arabidopsis</i>.	2018	30158496	yes
Scientific reports	Flax latitudinal adaptation at LuTFL1 altered architecture and promoted fiber production.	2019	30700760	yes
Journal of experimental botany	Synergistic effects of 2A-mediated polyproteins on the production of lignocellulose degradation enzymes in tobacco plants.	2012	22798663	yes
Plant physiology	Perspective: 50 years of plant chromosome biology.	2021	33604616	yes
Genome biology	From genome to function: the Arabidopsis aquaporins.	2002	11806824	yes
PLoS genetics	PARP2 Is the Predominant Poly(ADP-Ribose) Polymerase in Arabidopsis DNA Damage and Immune Responses.	2015	25950582	yes
bioRxiv : the preprint server for biology	The role of BST4 in the pyrenoid of <i>Chlamydomonas reinhardtii</i>.	2023	38014171	yes
Molecular systems biology	Photoperiodic control of the <i>Arabidopsis</i> proteome reveals a translational coincidence mechanism.	2018	29496885	yes
Plant direct	Conserved redox-dependent DNA binding of ROXY glutaredoxins with TGA transcription factors.	2017	31245678	yes
Scientific reports	Transcriptomic basis for drought-resistance in Brassica napus L.	2017	28091614	yes
International journal of molecular sciences	The Upregulated Expression of the Citrus <i>RIN4</i> Gene in HLB Diseased Citrus Aids <i>Candidatus</i> Liberibacter Asiaticus Infection.	2022	35805971	yes
Journal of experimental botany	Effects of brassinosteroid, auxin, and cytokinin on ethylene production in Arabidopsis thaliana plants.	2008	18583350	yes
Frontiers in plant science	The <i>Thiamin-Requiring 3</i> Mutation of Arabidopsis <i>5-Deoxyxylulose-Phosphate Synthase 1</i> Highlights How the Thiamin Economy Impacts the Methylerythritol 4-Phosphate Pathway.	2021	34421975	yes
International journal of molecular sciences	Low-Temperature-Mediated Promoter Methylation Relates to the Expression of <i>TaPOR2D</i>, Affecting the Level of Chlorophyll Accumulation in Albino Wheat (<i>Triticum aestivum</i> L.).	2023	37834145	yes
G3 (Bethesda, Md.)	Evolutionary and Experimental Loss of Gene Body Methylation and Its Consequence to Gene Expression.	2019	31147389	yes
Nature communications	Primed histone demethylation regulates shoot regenerative competency.	2019	30992430	yes
Frontiers in plant science	SlCESTA Is a Brassinosteroid-Regulated bHLH Transcription Factor of Tomato That Promotes Chilling Tolerance and Fruit Growth When Over-Expressed.	2022	35909777	yes
Plant cell reports	Recent emergence and extinction of the protection of telomeres 1c gene in Arabidopsis thaliana.	2019	31134349	yes
Mobile DNA	Transposition of the Tourist-MITE mPing in yeast: an assay that retains key features of catalysis by the class 2 PIF/Harbinger superfamily.	2010	20226077	yes
Journal of lipid research	Ceramide-1-phosphate transfer protein promotes sphingolipid reorientation needed for binding during membrane interaction.	2022	34808193	yes
Nature communications	The E3 ligase MREL57 modulates microtubule stability and stomatal closure in response to ABA.	2021	33846350	yes
Nature plants	Genetic architecture and pleiotropy shape costs of Rps2-mediated resistance in Arabidopsis thaliana.	2016	27428524	yes
Metabolites	Root Suberin Plays Important Roles in Reducing Water Loss and Sodium Uptake in <i>Arabidopsis thaliana</i>.	2021	34822393	yes
Frontiers in plant science	Nitrate reductase (15)N discrimination in Arabidopsis thaliana, Zea mays, Aspergillus niger, Pichea angusta, and Escherichia coli.	2014	25071800	yes
PLoS biology	A SCARECROW-RETINOBLASTOMA protein network controls protective quiescence in the Arabidopsis root stem cell organizer.	2013	24302889	yes
BMC bioinformatics	A mutation degree model for the identification of transcriptional regulatory elements.	2011	21708002	yes
PloS one	Novel PCB-degrading Rhodococcus strains able to promote plant growth for assisted rhizoremediation of historically polluted soils.	2019	31437185	yes
BMC genomics	Genome-wide identification, classification and analysis of heat shock transcription factor family in maize.	2011	21272351	yes
BMC genomics	Custom selected reference genes outperform pre-defined reference genes in transcriptomic analysis.	2020	31924161	yes
RSC advances	Stepwise engineering of <i>Saccharomyces cerevisiae</i> to produce (+)-valencene and its related sesquiterpenes.	2019	35530214	yes
PLoS genetics	XRN2 suppresses aberrant entry of tRNA trailers into argonaute in humans and Arabidopsis.	2023	37146074	yes
Journal of experimental botany	Changing the spatial pattern of TFL1 expression reveals its key role in the shoot meristem in controlling Arabidopsis flowering architecture.	2015	26019254	yes
bioRxiv : the preprint server for biology	Genomic targets of HOP2 are enriched for features found at recombination hotspots.	2023	36747711	yes
Molecular plant	Phosphorylation of the Pseudomonas Effector AvrPtoB by Arabidopsis SnRK2.8 Is Required for Bacterial Virulence.	2020	32889173	yes
BMC genomics	Effect of 5'UTR introns on gene expression in Arabidopsis thaliana.	2006	16712733	yes
Plant & cell physiology	Interactions of CUP-SHAPED COTYLEDON and SPATULA genes control carpel margin development in Arabidopsis thaliana.	2012	22514090	yes
Frontiers in plant science	Regulation of Dual Activity of Ascorbate Peroxidase 1 From <i>Arabidopsis thaliana</i> by Conformational Changes and Posttranslational Modifications.	2021	34194454	yes
International journal of molecular sciences	Overexpression of MdZAT5, an C2H2-Type Zinc Finger Protein, Regulates Anthocyanin Accumulation and Salt Stress Response in Apple Calli and <i>Arabidopsis</i>.	2022	35163816	yes
Frontiers in plant science	Downregulating <i>VAC14</i> in Guard Cells Causes Drought Hypersensitivity by Inhibiting Stomatal Closure.	2020	33391314	yes
PLoS genetics	Assessing the impact of transgenerational epigenetic variation on complex traits.	2009	19557164	yes
Frontiers in plant science	Exploration of the genomic atlas of Dof transcription factor family across genus <i>Oryza</i> provides novel insights on rice breeding in changing climate.	2022	36407584	yes
Frontiers in plant science	The Arabidopsis bZIP19 and bZIP23 Activity Requires Zinc Deficiency - Insight on Regulation From Complementation Lines.	2018	30723487	yes
PloS one	A Gossypium hirsutum GDSL lipase/hydrolase gene (GhGLIP) appears to be involved in promoting seed growth in Arabidopsis.	2018	29621331	yes
Genetics and molecular biology	Introduction of the rd29A:AtDREB2A CA gene into soybean (Glycine max L. Merril) and its molecular characterization in leaves and roots during dehydration.	2013	24385860	yes
International journal of molecular sciences	Structural and Functional Analysis of a Bidirectional Promoter from <i>Gossypium hirsutum</i> in <i>Arabidopsis</i>.	2018	30360512	yes
Frontiers in plant science	Introducing an <i>Arabidopsis thaliana</i> Thylakoid Thiol/Disulfide-Modulating Protein Into <i>Synechocystis</i> Increases the Efficiency of Photosystem II Photochemistry.	2019	31681379	yes
Frontiers in plant science	Source/sink interactions underpin crop yield: the case for trehalose 6-phosphate/SnRK1 in improvement of wheat.	2014	25202319	yes
Journal of experimental botany	CBL-interacting protein kinase 6 negatively regulates immune response to Pseudomonas syringae in Arabidopsis.	2017	28541442	yes
PloS one	Mutations in ribosomal proteins, RPL4 and RACK1, suppress the phenotype of a thermospermine-deficient mutant of Arabidopsis thaliana.	2015	25625317	yes
Molecular plant pathology	Quantitative trait loci for partial resistance to Pseudomonas syringae pv. maculicola in Arabidopsis thaliana.	2013	23724899	yes
Frontiers in plant science	Conservation and Diversification of Circadian Rhythmicity Between a Model Crassulacean Acid Metabolism Plant <i>Kalanchoë fedtschenkoi</i> and a Model C<sub>3</sub> Photosynthesis Plant <i>Arabidopsis thaliana</i>.	2018	30546378	yes
Plants (Basel, Switzerland)	OsJAB1 Positively Regulates Ascorbate Biosynthesis and Negatively Regulates Salt Tolerance Due to Inhibiting Early-Stage Salt-Induced ROS Accumulation in Rice.	2023	38005759	yes
Plant physiology	CamelliA-based simultaneous imaging of Ca2+ dynamics in subcellular compartments.	2022	35218352	yes
International journal of molecular sciences	STOP1 Regulates <i>LKS1</i> Transcription and Coordinates K<sup>+</sup>/NH<sub>4</sub><sup>+</sup> Balance in <i>Arabidopsis</i> Response to Low-K<sup>+</sup> Stress.	2021	35008809	yes
Frontiers in plant science	GIGANTEA supresses wilt disease resistance by down-regulating the jasmonate signaling in <i>Arabidopsis thaliana</i>.	2023	36968378	yes
BMC genomics	An iNTT system for the large-scale screening of differentially expressed, nuclear-targeted proteins: cold-treatment-induced nucleoproteins in Rye (Secale cereale L.).	2016	26944261	yes
Journal of experimental botany	BjMYB1, a transcription factor implicated in plant defence through activating BjCHI1 chitinase expression by binding to a W-box-like element.	2016	27353280	yes
Plant reproduction	MLPK function is not required for self-incompatibility in the S<sup>29</sup> haplotype of Brassica rapa L.	2023	37099188	yes
International journal of molecular sciences	Roles of the GA-mediated <i>SPL</i> Gene Family and miR156 in the Floral Development of Chinese Chestnut (<i>Castanea mollissima</i>).	2019	30934840	yes
Plant methods	A rapid and sensitive method for determination of carotenoids in plant tissues by high performance liquid chromatography.	2015	25688283	yes
eLife	DNA methylation in Arabidopsis has a genetic basis and shows evidence of local adaptation.	2015	25939354	yes
Plant physiology	x- and y-type thioredoxins maintain redox homeostasis on photosystem I acceptor side under fluctuating light.	2023	37606239	yes
International journal of molecular sciences	Upregulation of Wheat Heat Shock Transcription Factor <i>TaHsfC3-4</i> by ABA Contributes to Drought Tolerance.	2024	38256051	yes
PloS one	The small subunit 1 of the Arabidopsis isopropylmalate isomerase is required for normal growth and development and the early stages of glucosinolate formation.	2014	24608865	yes
Genome biology	Genome-wide analysis of plant nat-siRNAs reveals insights into their distribution, biogenesis and function.	2012	22439910	yes
Proceedings of the National Academy of Sciences of the United States of America	Interpreting machine learning models to investigate circadian regulation and facilitate exploration of clock function.	2021	34353905	yes
The Plant journal : for cell and molecular biology	MicroRNA399 is a long-distance signal for the regulation of plant phosphate homeostasis.	2008	17988220	yes
Molecular therapy. Nucleic acids	Staem5: A novel computational approachfor accurate prediction of m5C site.	2021	34786208	yes
Frontiers in plant science	Visualization of the Nucleolus Using Ethynyl Uridine.	2018	29503656	yes
Molecular therapy. Nucleic acids	Empirical Comparison and Analysis of Web-Based DNA <i>N</i> <sup>4</sup>-Methylcytosine Site Prediction Tools.	2020	33230445	yes
Scientific reports	Genome-wide analysis of the SPL/miR156 module and its interaction with the AP2/miR172 unit in barley.	2018	29728569	yes
PLoS genetics	Small RNAs prevent transcription-coupled loss of histone H3 lysine 9 methylation in Arabidopsis thaliana.	2011	22046144	yes
Current biology : CB	The Breakdown of Stored Triacylglycerols Is Required during Light-Induced Stomatal Opening.	2016	26898465	yes
Plant physiology	cis-Golgi phosphate transporters harboring an EXS domain are essential for plant growth and development.	2023	36856724	yes
Methods in molecular biology (Clifton, N.J.)	Functional genomic analysis of cotton genes with agrobacterium-mediated virus-induced gene silencing.	2013	23386302	yes
The EMBO journal	Arabidopsis COP1 shapes the temporal pattern of CO accumulation conferring a photoperiodic flowering response.	2008	18388858	yes
The Plant journal : for cell and molecular biology	The mitochondrial LYR protein SDHAF1 is required for succinate dehydrogenase activity in Arabidopsis.	2022	35080330	yes
Frontiers in plant science	Early Extracellular ATP Signaling in <i>Arabidopsis</i> Root Epidermis: A Multi-Conductance Process.	2019	31552068	yes
PLoS genetics	Topoisomerase 3alpha and RMI1 suppress somatic crossovers and are essential for resolution of meiotic recombination intermediates in Arabidopsis thaliana.	2008	19096507	yes
PloS one	An activated form of UFO alters leaf development and produces ectopic floral and inflorescence meristems.	2013	24376756	yes
International journal of molecular sciences	Identification of Two Auxin-Regulated Potassium Transporters Involved in Seed Maturation.	2018	30037141	yes
eLife	ER assembly of SNARE complexes mediating formation of partitioning membrane in <i>Arabidopsis</i> cytokinesis.	2017	28525316	yes
Nature communications	Nuclear moonlighting of cytosolic glyceraldehyde-3-phosphate dehydrogenase regulates Arabidopsis response to heat stress.	2020	32651385	yes
Frontiers in plant science	Prolyl Hydroxylase Paralogs in <i>Nicotiana benthamiana</i> Show High Similarity With Regard to Substrate Specificity.	2021	33737944	yes
Frontiers in plant science	The Role of <i>SHI/STY/SRS</i> Genes in Organ Growth and Carpel Development Is Conserved in the Distant Eudicot Species <i>Arabidopsis thaliana</i> and <i>Nicotiana benthamiana</i>.	2017	28588595	yes
Rice (New York, N.Y.)	Overexpression of OsAGO1b Induces Adaxially Rolled Leaves by Affecting Leaf Abaxial Sclerenchymatous Cell Development in Rice.	2019	31396773	yes
PloS one	A transcriptomics approach uncovers novel roles for poly(ADP-ribosyl)ation in the basal defense response in Arabidopsis thaliana.	2017	29284022	yes
Biomolecules	Leucine-Rich Repeat (LRR) Domains Containing Intervening Motifs in Plants.	2012	24970139	yes
Scientific reports	Dual mechanisms regulating glutamate decarboxylases and accumulation of gamma-aminobutyric acid in tea (Camellia sinensis) leaves exposed to multiple stresses.	2016	27021285	yes
Journal of experimental botany	Over-expression of the Arabidopsis proton-pyrophosphatase AVP1 enhances transplant survival, root mass, and fruit development under limiting phosphorus conditions.	2014	24723407	yes
Plant molecular biology	Downstream effectors of light- and phytochrome-dependent regulation of hypocotyl elongation in Arabidopsis thaliana.	2013	23456246	yes
PloS one	Computational Prediction of acyl-coA Binding Proteins Structure in Brassica napus.	2015	26065422	yes
Breeding science	Recent progress in drought and salt tolerance studies in Brassica crops.	2014	24987291	yes
International journal of molecular sciences	Reorientation of Cortical Microtubule Arrays in the Hypocotyl of <i>Arabidopsis thaliana</i> Is Induced by the Cell Growth Process and Independent of Auxin Signaling.	2019	31284661	yes
International journal of molecular sciences	Stem Cells: Engines of Plant Growth and Development.	2023	37834339	yes
Genes & development	Natural temperature fluctuations promote <i>COOLAIR</i> regulation of <i>FLC</i>.	2021	33985972	yes
Plant signaling & behavior	New cross talk between ROS, ABA and auxin controlling seed maturation and germination unraveled in APX6 deficient Arabidopsis seeds.	2014	25482750	yes
Plant methods	Rapid separation of developing Arabidopsis seeds from siliques for RNA or metabolite analysis.	2013	23531158	yes
Scientific reports	Protein Complex Identification and quantitative complexome by CN-PAGE.	2019	31395906	yes
Genomics, proteomics & bioinformatics	Structure-based comparative analysis and prediction of N-linked glycosylation sites in evolutionarily distant eukaryotes.	2013	23459159	yes
The New phytologist	Allelic variation in two distinct Pseudomonas syringae flagellin epitopes modulates the strength of plant immune responses but not bacterial motility.	2013	23865782	yes
PLoS genetics	Unsaturation of very-long-chain ceramides protects plant from hypoxia-induced damages by modulating ethylene signaling in Arabidopsis.	2015	25822663	yes
Plant direct	Live-cell RESOLFT nanoscopy of transgenic <i>Arabidopsis thaliana</i>.	2020	32995700	yes
Frontiers in plant science	Silencing of a Wheat Ortholog of Glucan Synthase-Like Gene Reduced Resistance to <i>Blumeria graminis</i> f. sp. <i>tritici</i>.	2021	35003189	yes
BMC genomics	Combining in silico prediction and ribosome profiling in a genome-wide search for novel putatively coding sORFs.	2013	24059539	yes
Botanical studies	Investigation of the effects of P1 on HC-pro-mediated gene silencing suppression through genetics and omics approaches.	2020	32748085	yes
PloS one	Genomic distribution of H3K9me2 and DNA methylation in a maize genome.	2014	25122127	yes
The EMBO journal	Tudor staphylococcal nuclease is a docking platform for stress granule components and is essential for SnRK1 activation in Arabidopsis.	2021	34287990	yes
PloS one	A spontaneous dominant-negative mutation within a 35S::AtMYB90 transgene inhibits flower pigment production in tobacco.	2010	20360951	yes
Molecular horticulture	Evolutionary assessment of SQUAMOSA PROMOTER BINDING PROTEIN-LIKE genes in citrus relatives with a specific focus on flowering.	2023	37789480	yes
International journal of molecular sciences	Molecular Dissection of TaLTP1 Promoter Reveals Functional Cis-Elements Regulating Epidermis-Specific Expression.	2020	32218159	yes
Journal of experimental botany	Functionally different PIN proteins control auxin flux during bulbil development in Agave tequilana.	2015	25911746	yes
BMC genomics	Genome-wide identification and expression analysis of the B-box transcription factor gene family in grapevine (Vitis vinifera L.).	2021	33781207	yes
Frontiers in plant science	Targeted mutagenesis of <i>BnaSTM</i> leads to abnormal shoot apex development and cotyledon petiole fusion at the seedling stage in <i>Brassica napus</i> L.	2023	36866373	yes
Plants (Basel, Switzerland)	The Striking Flower-in-Flower Phenotype of <i>Arabidopsis thaliana</i> Nossen (No-0) is Caused by a Novel <i>LEAFY</i> Allele.	2019	31847079	yes
PloS one	PIN2 turnover in Arabidopsis root epidermal cells explored by the photoconvertible protein Dendra2.	2013	23637828	yes
BMC plant biology	The cytosolic thiouridylase CTU2 of Arabidopsis thaliana is essential for posttranscriptional thiolation of tRNAs and influences root development.	2014	24774365	yes
Plant physiology	Transcription factors MhDREB2A/MhZAT10 play a role in drought and cold stress response crosstalk in apple.	2023	36880407	yes
Journal of experimental botany	Pollen grain development is compromised in Arabidopsis agp6 agp11 null mutants.	2009	19433479	yes
Plants (Basel, Switzerland)	Arabidopsis RanBP2-Type Zinc Finger Proteins Related to Chloroplast RNA Editing Factor OZ1.	2020	32121603	yes
Frontiers in plant science	Expression Elements Derived From Plant Sequences Provide Effective Gene Expression Regulation and New Opportunities for Plant Biotechnology Traits.	2021	34745155	yes
BMC plant biology	Genome-wide identification of heat shock factors and heat shock proteins in response to UV and high intensity light stress in lettuce.	2021	33865315	yes
International journal of molecular sciences	Isoprene Emission Influences the Proteomic Profile of Arabidopsis Plants under Well-Watered and Drought-Stress Conditions.	2022	35409196	yes
Frontiers in microbiology	Are Bacterial Volatile Compounds Poisonous Odors to a Fungal Pathogen Botrytis cinerea, Alarm Signals to Arabidopsis Seedlings for Eliciting Induced Resistance, or Both?	2016	26941721	yes
Genes	A Novel Epigenetic Regulator ZRF1: Insight into Its Functions in Plants.	2021	34440419	yes
PloS one	The over-expression of two transcription factors, ABS5/bHLH30 and ABS7/MYB101, leads to upwardly curly leaves.	2014	25268707	yes
microPublication biology	Arabidopsis <i>weep</i> mutants exhibit narrow root angles.	2022	35685275	yes
Proceedings of the National Academy of Sciences of the United States of America	MPSR1 is a cytoplasmic PQC E3 ligase for eliminating emergent misfolded proteins in <i>Arabidopsis thaliana</i>.	2017	29087340	yes
Scientific reports	Plant produced endotoxin binding recombinant proteins effectively remove endotoxins from protein samples.	2022	36180579	yes
International journal of molecular sciences	Coumarin Interferes with Polar Auxin Transport Altering Microtubule Cortical Array Organization in <i>Arabidopsis thaliana</i> (L.) Heynh. Root Apical Meristem.	2021	34298924	yes
Journal of cellular and molecular medicine	Cardiac and hepatic role of r-AtHSP70: basal effects and protection against ischemic and sepsis conditions.	2015	25904190	yes
International journal of molecular sciences	Functional Aspects of Early Light-Induced Protein (ELIP) Genes from the Desiccation-Tolerant Moss <i>Syntrichia caninervis</i>.	2020	32093042	yes
The New phytologist	Combining modelling and experimental approaches to explain how calcium signatures are decoded by calmodulin-binding transcription activators (CAMTAs) to produce specific gene expression responses.	2015	25917109	yes
International journal of molecular sciences	Characterization of a Type 1 Metallothionein Gene from the Stresses-Tolerant Plant Ziziphus jujuba.	2015	26213917	yes
Planta	Carbon source-sink relationship in Arabidopsis thaliana: the role of sucrose transporters.	2018	29138971	yes
Journal of experimental botany	APUM23, a PUF family protein, functions in leaf development and organ polarity in Arabidopsis.	2014	24449383	yes
Plants (Basel, Switzerland)	<i>GhDof1.7</i>, a Dof Transcription Factor, Plays Positive Regulatory Role under Salinity Stress in Upland Cotton.	2023	37960096	yes
BMC genetics	Genetic and histological studies on the delayed systemic movement of Tobacco Mosaic Virus in Arabidopsis thaliana.	2008	18817581	yes
Molecular plant pathology	Redox responses of Arabidopsis thaliana to the green peach aphid, Myzus persicae.	2021	33829627	yes
Proceedings of the National Academy of Sciences of the United States of America	ASY1 acts as a dosage-dependent antagonist of telomere-led recombination and mediates crossover interference in <i>Arabidopsis</i>.	2020	32499315	yes
BMC plant biology	The UDP-glucose: glycoprotein glucosyltransferase (UGGT), a key enzyme in ER quality control, plays a significant role in plant growth as well as biotic and abiotic stress in Arabidopsis thaliana.	2015	26017403	yes
Genetics	Whole-Genome Restriction Mapping by "Subhaploid"-Based RAD Sequencing: An Efficient and Flexible Approach for Physical Mapping and Genome Scaffolding.	2017	28468906	yes
PloS one	Comparison of intact Arabidopsis thaliana leaf transcript profiles during treatment with inhibitors of mitochondrial electron transport and TCA cycle.	2012	23028523	yes
bioRxiv : the preprint server for biology	Structure-guided mutagenesis of OSCAs reveals differential activation to mechanical stimuli.	2024	37873218	yes
PloS one	The activated SA and JA signaling pathways have an influence on flg22-triggered oxidative burst and callose deposition.	2014	24586453	yes
Plant & cell physiology	Functional Diversity of Class XI Myosins in Arabidopsis thaliana.	2018	30398666	yes
PLoS genetics	The karrikin receptor KAI2 promotes drought resistance in Arabidopsis thaliana.	2017	29131815	yes
microPublication biology	<i>Gossypium hirsutum</i> gene of unknown function Gohir.A03G007700.1 encodes a potential VAN3-binding protein with a phosphoinositide-binding site.	2023	36798590	yes
International journal of molecular sciences	Roles of the INO80 and SWR1 Chromatin Remodeling Complexes in Plants.	2019	31533258	yes
Plant physiology	Inducible epigenome editing probes for the role of histone H3K4 methylation in Arabidopsis heat stress memory.	2022	35285498	yes
International journal of molecular sciences	Salinity Effects on Sugar Homeostasis and Vascular Anatomy in the Stem of the <i>Arabidopsis Thaliana</i> Inflorescence.	2019	31261714	yes
Genes	Identification and Characterization of SOG1 (Suppressor of Gamma Response 1) Homologues in Plants Using Data Mining Resources and Gene Expression Profiling.	2022	35456473	yes
PLoS genetics	Bottom-up Assembly of the Phytochrome Network.	2016	27820825	yes
BMC bioinformatics	Identification of QTLs controlling gene expression networks defined a priori.	2006	16780591	yes
PLoS genetics	The MAPK substrate MASS proteins regulate stomatal development in Arabidopsis.	2020	32240168	yes
Frontiers in plant science	Membrane traffic and fusion at post-Golgi compartments.	2011	22645561	yes
Frontiers in cell and developmental biology	High Light Intensity Leads to Increased Peroxule-Mitochondria Interactions in Plants.	2016	26870732	yes
International journal of molecular sciences	Functional Conservation and Divergence of <i>MOS1</i> That Controls Flowering Time and Seed Size in Rice and <i>Arabidopsis</i>.	2022	36362237	yes
International journal of molecular sciences	<i>EjFRI, FRIGIDA</i> (<i>FRI</i>) Ortholog from <i>Eriobotrya japonica</i>, Delays Flowering in Arabidopsis.	2020	32041257	yes
Biomolecules	Plant Uptake of Lactate-Bound Metals: A Sustainable Alternative to Metal Chlorides.	2021	34439752	yes
PloS one	Overexpression of the Artemisia orthologue of ABA receptor, AaPYL9, enhances ABA sensitivity and improves artemisinin content in Artemisia annua L.	2013	23437216	yes
Journal of experimental botany	Arabidopsis response to low-phosphate conditions includes active changes in actin filaments and PIN2 polarization and is dependent on strigolactone signalling.	2015	25609825	yes
The Plant journal : for cell and molecular biology	Interplay between SCARECROW, GA and LIKE HETEROCHROMATIN PROTEIN 1 in ground tissue patterning in the Arabidopsis root.	2009	19228333	yes
PloS one	MAF2 Is Regulated by Temperature-Dependent Splicing and Represses Flowering at Low Temperatures in Parallel with FLM.	2015	25955034	yes
BMC genomics	Identification and evolutionary analysis of the nucleolar proteome of Giardia lamblia.	2020	32228450	yes
PeerJ	Genome-wide identification and classification of the <i>Hsf</i> and <i>sHsp</i> gene families in <i>Prunus mume</i>, and transcriptional analysis under heat stress.	2019	31392093	yes
Proceedings of the National Academy of Sciences of the United States of America	Magnetite nanoparticle coating chemistry regulates root uptake pathways and iron chlorosis in plants.	2023	37364127	yes
Frontiers in plant science	Salicylic acid modulates levels of phosphoinositide dependent-phospholipase C substrates and products to remodel the Arabidopsis suspension cell transcriptome.	2014	25426125	yes
Frontiers in plant science	BIN2 phosphorylates the Thr280 of CO to restrict its function in promoting <i>Arabidopsis</i> flowering.	2023	36794216	yes
BMC genomics	Genome-wide comparative analysis of NBS-encoding genes between Brassica species and Arabidopsis thaliana.	2014	24383931	yes
International journal of molecular sciences	Spatially Enriched Paralog Rearrangements Argue Functionally Diverse Ribosomes Arise during Cold Acclimation in Arabidopsis.	2021	34200446	yes
Development (Cambridge, England)	Paf1c defects challenge the robustness of flower meristem termination in <i>Arabidopsis thaliana</i>.	2019	31540913	yes
BMC genomics	A sequence based synteny map between soybean and Arabidopsis thaliana.	2007	17210083	yes
Plant biotechnology journal	Production of red-flowered oilseed rape via the ectopic expression of Orychophragmus violaceus OvPAP2.	2018	28640973	yes
Frontiers in plant science	<i>NTR1</i> is involved in heat stress tolerance through mediating expression regulation and alternative splicing of heat stress genes in <i>Arabidopsis</i>.	2022	36704159	yes
Nature plants	Jasmonate signalling in <i>Arabidopsis</i> involves SGT1b-HSP70-HSP90 chaperone complexes.	2015	27054042	yes
BMC plant biology	Mutations in the Arabidopsis homoserine kinase gene DMR1 confer enhanced resistance to Fusarium culmorum and F. graminearum.	2014	25432266	yes
iScience	Twisting development, the birth of a potential new gene.	2022	36465114	yes
International journal of molecular sciences	Systematic Analysis of the Maize <i>OSCA</i> Genes Revealing <i>ZmOSCA</i> Family Members Involved in Osmotic Stress and <i>ZmOSCA2.4</i> Confers Enhanced Drought Tolerance in Transgenic <i>Arabidopsis</i>.	2020	31948071	yes
Frontiers in plant science	The NAC Transcription Factor <i>ANAC087</i> Induces Aerial Rosette Development and Leaf Senescence in Arabidopsis.	2022	35283930	yes
Plant molecular biology	Generation of superoxide anion in chloroplasts of Arabidopsis thaliana during active photosynthesis: a focus on rapidly induced genes.	2008	18158584	yes
Journal of experimental botany	AT14A mediates the cell wall-plasma membrane-cytoskeleton continuum in Arabidopsis thaliana cells.	2012	22456678	yes
Frontiers in plant science	Network Inference of Transcriptional Regulation in Germinating Low Phytic Acid Soybean Seeds.	2021	34531883	yes
The Plant journal : for cell and molecular biology	Dynamic regulation of PIF5 by COP1-SPA complex to optimize photomorphogenesis in Arabidopsis.	2018	30144338	yes
Plant, cell & environment	Identification of quantitative trait loci and a candidate locus for freezing tolerance in controlled and outdoor environments in the overwintering crucifer Boechera stricta.	2014	24811132	yes
Plant methods	The Arabidopsis thaliana-Alternaria brassicicola pathosystem: A model interaction for investigating seed transmission of necrotrophic fungi.	2012	22571391	yes
Journal of integrative plant biology	The egg cell is preferentially fertilized in Arabidopsis double fertilization.	2022	36165373	yes
BMC evolutionary biology	Evolution of MIR168 paralogs in Brassicaceae.	2009	19309501	yes
BMC bioinformatics	Measuring semantic similarities by combining gene ontology annotations and gene co-function networks.	2015	25886899	yes
Frontiers in plant science	Deregulated Phosphorylation of CENH3 at Ser65 Affects the Development of Floral Meristems in <i>Arabidopsis thaliana</i>.	2019	31404279	yes
Frontiers in plant science	Multifaceted roles of transcription factors during plant embryogenesis.	2023	38235196	yes
PloS one	Dissecting Phaseolus vulgaris innate immune system against Colletotrichum lindemuthianum infection.	2012	22912818	yes
Frontiers in plant science	A Wheat Cinnamyl Alcohol Dehydrogenase TaCAD12 Contributes to Host Resistance to the Sharp Eyespot Disease.	2016	27899932	yes
Scientific reports	Artificial Autopolyploidization Modifies the Tricarboxylic Acid Cycle and GABA Shunt in Arabidopsis thaliana Col-0.	2016	27212081	yes
Plant physiology	Chemical screening approach using single leaves identifies compounds that affect cold signaling in Arabidopsis.	2023	37177986	yes
Frontiers in plant science	<i>Arabidopsis</i> Myosins XI1, XI2, and XIK Are Crucial for Gravity-Induced Bending of Inflorescence Stems.	2016	28066484	yes
Stress biology	Gain-of-function mutations of AtNHX1 suppress sos1 salt sensitivity and improve salt tolerance in Arabidopsis.	2021	37676545	yes
BMC systems biology	Large-scale analysis of Arabidopsis transcription reveals a basal co-regulation network.	2009	19728874	yes
BMC genomics	Tissue and cell-specific transcriptomes in cotton reveal the subtleties of gene regulation underlying the diversity of plant secondary cell walls.	2017	28720072	yes
The Plant journal : for cell and molecular biology	Endogenous auxin maintains embryonic cell identity and promotes somatic embryo development in Arabidopsis.	2023	36345646	yes
Plant methods	MultipleXLab: A high-throughput portable live-imaging root phenotyping platform using deep learning and computer vision.	2022	35346267	yes
NPJ microgravity	Microgravity enhances the phenotype of Arabidopsis zigzag-1 and reduces the Wortmannin-induced vacuole fusion in root cells.	2022	36064795	yes
Journal of experimental botany	Differential inhibition of Arabidopsis superoxide dismutases by peroxynitrite-mediated tyrosine nitration.	2015	25428993	yes
BMC structural biology	Ionic self-complementarity induces amyloid-like fibril formation in an isolated domain of a plant copper metallochaperone protein.	2004	15180901	yes
Scientific reports	An optogenetic system for interrogating the temporal dynamics of Akt.	2015	26423353	yes
Plant biotechnology journal	Overexpression of FBR41 enhances resistance to sphinganine analog mycotoxin-induced cell death and Alternaria stem canker in tomato.	2020	31161714	yes
Scientific reports	Interplay between Alternative Splicing and Alternative Polyadenylation Defines the Expression Outcome of the Plant Unique OXIDATIVE TOLERANT-6 Gene.	2017	28515442	yes
Journal of experimental botany	Endoreduplication is not involved in bundle-sheath formation in the C4 species Cleome gynandra.	2014	24220652	yes
Journal of experimental botany	Salt stress response triggers activation of the jasmonate signaling pathway leading to inhibition of cell elongation in Arabidopsis primary root.	2016	27217545	yes
Plants (Basel, Switzerland)	Guard-Cell-Specific Expression of Phototropin2 C-Terminal Fragment Enhances Leaf Transpiration.	2021	35009069	yes
PloS one	Metabolic engineering Camelina sativa with fish oil-like levels of DHA.	2014	24465476	yes
Frontiers in plant science	Plasmodesmata-Dependent Intercellular Movement of Bacterial Effectors.	2021	33959138	yes
Nucleus (Austin, Tex.)	Comprehensive nuclear proteome of Arabidopsis obtained by sequential extraction.	2019	30961429	yes
Genome biology	The developmental regulator PKL is required to maintain correct DNA methylation patterns at RNA-directed DNA methylation loci.	2017	28569170	yes
Frontiers in plant science	Expression of <i>Pennisetum glaucum</i> Eukaryotic Translational Initiation Factor 4A (<i>PgeIF4A</i>) Confers Improved Drought, Salinity, and Oxidative Stress Tolerance in Groundnut.	2017	28439277	yes
Genome biology and evolution	Unique Shine-Dalgarno Sequences in Cyanobacteria and Chloroplasts Reveal Evolutionary Differences in Their Translation Initiation.	2019	31621842	yes
Frontiers in plant science	Transcriptomic analysis reveals the functions of H<sub>2</sub>S as a gasotransmitter independently of Cys in <i>Arabidopsis</i>.	2023	37332712	yes
Molecular biology and evolution	Neofunctionalization of Mitochondrial Proteins and Incorporation into Signaling Networks in Plants.	2019	30938771	yes
PloS one	Prediction of drought-resistant genes in Arabidopsis thaliana using SVM-RFE.	2011	21789178	yes
PloS one	Evidence for large complex networks of plant short silencing RNAs.	2010	20360863	yes
PloS one	AtEXP2 is involved in seed germination and abiotic stress response in Arabidopsis.	2014	24404203	yes
Journal of experimental botany	Aluminium-induced inhibition of root elongation in Arabidopsis is mediated by ethylene and auxin.	2010	19858117	yes
Scientific reports	Functional roles of Arabidopsis CKRC2/YUCCA8 gene and the involvement of PIF4 in the regulation of auxin biosynthesis by cytokinin.	2016	27827441	yes
Frontiers in plant science	Tolerance to drought and salt stress in plants: Unraveling the signaling networks.	2014	24795738	yes
Journal of visualized experiments : JoVE	Imaging Spatial Reorganization of a MAPK Signaling Pathway Using the Tobacco Transient Expression System.	2016	27022690	yes
PeerJ	Metal-binding polymorphism in late embryogenesis abundant protein AtLEA4-5, an intrinsically disordered protein.	2018	29892507	yes
Frontiers in plant science	Kin Recognition in the Parasitic Plant <i>Triphysaria versicolor</i> Is Mediated Through Root Exudates.	2020	33123176	yes
International journal of molecular sciences	Plastid Deficient 1 Is Essential for the Accumulation of Plastid-Encoded RNA Polymerase Core Subunit β and Chloroplast Development in <i>Arabidopsis</i>.	2021	34948448	yes
Scientific reports	Design and synthesis of strong root gravitropism inhibitors with no concomitant growth inhibition.	2023	36997582	yes
The plant pathology journal	Selective Interaction Between Chloroplast β-ATPase and TGB1L88 Retards Severe Symptoms Caused by Alternanthera mosaic virus Infection.	2014	25288986	yes
Nature communications	A hydrophobic anchor mechanism defines a deacetylase family that suppresses host response against YopJ effectors.	2017	29259199	yes
BMC plant biology	Genome-wide identification of CLE gene family and their potential roles in bolting and fruit bearing in cucumber (Cucumis sativus L.).	2021	33740893	yes
PeerJ	Characterization of auxin transporter <i>AUX</i>, <i>PIN</i> and <i>PILS</i> gene families in pineapple and evaluation of expression profiles during reproductive development and under abiotic stresses.	2021	34221708	yes
Biology	Characterising the Gene Expression, Enzymatic Activity and Subcellular Localisation of <i>Arabidopsis thaliana</i> Metacaspase 5 (<i>AtMCA-IIb</i>).	2023	37759555	yes
Frontiers in genetics	Analysis of basic pentacysteine6 transcription factor involved in abiotic stress response in <i>Arabidopsis thaliana</i>.	2023	37139231	yes
PeerJ	Regulation of the heat stress response in Arabidopsis by MPK6-targeted phosphorylation of the heat stress factor HsfA2.	2013	23638397	yes
Journal of experimental botany	Tissue-specific root ion profiling reveals essential roles of the CAX and ACA calcium transport systems in response to hypoxia in Arabidopsis.	2016	26889007	yes
BMC molecular biology	Mutation detection using ENDO1: application to disease diagnostics in humans and TILLING and Eco-TILLING in plants.	2008	18433472	yes
International journal of molecular sciences	The SWI/SNF ATP-Dependent Chromatin Remodeling Complex in Arabidopsis Responds to Environmental Changes in Temperature-Dependent Manner.	2020	31979421	yes
The Journal of cell biology	Optogenetic activators of apoptosis, necroptosis, and pyroptosis.	2022	35420640	yes
Frontiers in plant science	Elevated Expression of Vacuolar Nickel Transporter Gene <i>IREG2</i> Is Associated With Reduced Root-to-Shoot Nickel Translocation in <i>Noccaea japonica</i>.	2020	32582232	yes
BMC plant biology	miR390 family of Cymbidium goeringii is involved in the development of reproductive organs in transgenic Arabidopsis.	2022	35346036	yes
Nature communications	CLAVATA3 mediated simultaneous control of transcriptional and post-translational processes provides robustness to the WUSCHEL gradient.	2021	34737298	yes
Scientific reports	Effects of green seaweed extract on Arabidopsis early development suggest roles for hormone signalling in plant responses to algal fertilisers.	2019	30760853	yes
Frontiers in plant science	Isolation and Functional Characterization of a Floral Repressor, <i>BcMAF1</i>, From Pak-choi (<i>Brassica rapa</i> ssp. <i>Chinensis</i>).	2018	29559991	yes
International journal of molecular sciences	Transcriptome-Wide Identification and Characterization of the <i>JAZ</i> Gene Family in <i>Mentha canadensis</i> L.	2021	34445565	yes
Plant signaling & behavior	Stress defense mechanisms of NADPH-dependent thioredoxin reductases (NTRs) in plants.	2015	26039478	yes
BMC plant biology	Transcriptome analysis by GeneTrail revealed regulation of functional categories in response to alterations of iron homeostasis in Arabidopsis thaliana.	2011	21592396	yes
PloS one	Signaling specificity provided by the Arabidopsis thaliana heterotrimeric G-protein γ subunits AGG1 and AGG2 is partially but not exclusively provided through transcriptional regulation.	2013	23520518	yes
Plant communications	Transcriptional landscapes of de novo root regeneration from detached Arabidopsis leaves revealed by time-lapse and single-cell RNA sequencing analyses.	2022	35605192	yes
Genome biology and evolution	Reduced efficacy of natural selection on codon usage bias in selfing Arabidopsis and Capsella species.	2011	21856647	yes
Plants (Basel, Switzerland)	Comprehensive Identification of the β-Amylase (BAM) Gene Family in Response to Cold Stress in White Clover.	2024	38256708	yes
Plants (Basel, Switzerland)	Proanthocyanidins Alleviate Cadmium Stress in Industrial Hemp (<i>Cannabis sativa</i> L.).	2022	36145765	yes
Journal of experimental botany	Deletion of chloroplast NADPH-dependent thioredoxin reductase results in inability to regulate starch synthesis and causes stunted growth under short-day photoperiods.	2013	23881397	yes
Protein expression and purification	Cell-free translation and purification of Arabidopsis thaliana regulator of G signaling 1 protein.	2016	27164033	yes
Cells	The Histone H3K27 Demethylase REF6 Is a Positive Regulator of Light-Initiated Seed Germination in Arabidopsis.	2023	36672228	yes
Methods in molecular biology (Clifton, N.J.)	A protocol for visual analysis of alternative splicing in RNA-Seq data using integrated genome browser.	2014	24792048	yes
BMC plant biology	Functional characterisation of Arabidopsis SPL7 conserved protein domains suggests novel regulatory mechanisms in the Cu deficiency response.	2014	25207797	yes
Frontiers in genetics	Target of Rapamycin Regulates Genome Methylation Reprogramming to Control Plant Growth in <i>Arabidopsis</i>.	2020	32194640	yes
BMC plant biology	Polyamines in the life of Arabidopsis: profiling the expression of S-adenosylmethionine decarboxylase (SAMDC) gene family during its life cycle.	2017	29281982	yes
Scientific reports	Overexpression of ZmWRKY65 transcription factor from maize confers stress resistances in transgenic Arabidopsis.	2021	33597656	yes
PloS one	Wide screening of phage-displayed libraries identifies immune targets in planta.	2013	23372747	yes
Frontiers in microbiology	Identification, characterization, and expression profiling of the putative <i>U-box</i> E3 ubiquitin ligase gene family in <i>Sorghum bicolor</i>.	2022	36187972	yes
BMC plant biology	Characterization of bacterial-type phosphoenolpyruvate carboxylase expressed in male gametophyte of higher plants.	2010	20836890	yes
PLoS genetics	Inter-homolog crossing-over and synapsis in Arabidopsis meiosis are dependent on the chromosome axis protein AtASY3.	2012	22319460	yes
Plant cell, tissue and organ culture	<i>GlPS1</i> overexpression accumulates coumarin secondary metabolites in transgenic <i>Arabidopsis</i>.	2023	36573085	yes
Plants (Basel, Switzerland)	Differential Responses of <i>Medicago truncatula</i> NLA Homologs to Nutrient Deficiency and Arbuscular Mycorrhizal Symbiosis.	2023	38140456	yes
Frontiers in plant science	Regulation of the Zinc Deficiency Response in the Legume Model <i>Medicago truncatula</i>.	2022	35845702	yes
Plants (Basel, Switzerland)	Comparative Study of Several Fe Deficiency Responses in the <i>Arabidopsis thaliana</i> Ethylene Insensitive Mutants <i>ein2-1</i> and <i>ein2-5</i>.	2021	33573082	yes
BMC plant biology	Genome wide identification of GDSL gene family explores a novel GhirGDSL26 gene enhancing drought stress tolerance in cotton.	2023	36609252	yes
BMC genomics	Comprehensive analysis and identification of drought-responsive candidate NAC genes in three semi-arid tropics (SAT) legume crops.	2021	33882825	yes
Plant direct	<i>Phaseolus vulgaris</i> SUT1.1 is a high affinity sucrose-proton co-transporter.	2020	32885136	yes
Nucleic acids research	MetaboLights--an open-access general-purpose repository for metabolomics studies and associated meta-data.	2013	23109552	yes
Frontiers in plant science	New Urea Derivatives Are Effective Anti-senescence Compounds Acting Most Likely via a Cytokinin-Independent Mechanism.	2018	30271413	yes
Journal of experimental botany	Expression of Arabidopsis class 1 phytoglobin (AtPgb1) delays death and degradation of the root apical meristem during severe PEG-induced water deficit.	2017	29059380	yes
Frontiers in plant science	Characterization of Mungbean <i>CONSTANS-LIKE</i> Genes and Functional Analysis of <i>CONSTANS-LIKE 2</i> in the Regulation of Flowering Time in <i>Arabidopsis</i>.	2021	33613600	yes
Frontiers in plant science	Strigolactones Interact With Nitric Oxide in Regulating Root System Architecture of <i>Arabidopsis thaliana</i>.	2020	32719710	yes
PLoS pathogens	Discovery of a Small Non-AUG-Initiated ORF in Poleroviruses and Luteoviruses That Is Required for Long-Distance Movement.	2015	25946037	yes
Life science alliance	A role for MED14 and UVH6 in heterochromatin transcription upon destabilization of silencing.	2018	30574575	yes
Frontiers in plant science	In <i>Arabidopsis thaliana</i> Substrate Recognition and Tissue- as Well as Plastid Type-Specific Expression Define the Roles of Distinct Small Subunits of Isopropylmalate Isomerase.	2020	32612621	yes
PloS one	The photosynthetic bacteria Rhodobacter capsulatus and Synechocystis sp. PCC 6803 as new hosts for cyclic plant triterpene biosynthesis.	2017	29281679	yes
The Plant journal : for cell and molecular biology	Roles of polarity determinants in ovule development.	2009	19054366	yes
RNA biology	The evolutionary landscape and expression pattern of plant lincRNAs.	2022	36382947	yes
Biology of reproduction	Stromal Cell-Derived Factor 2: A Novel Protein that Interferes in Endoplasmic Reticulum Stress Pathway in Human Placental Cells.	2016	27335075	yes
BMC plant biology	Transcriptome analysis reveals insight into molecular hydrogen-induced cadmium tolerance in alfalfa: the prominent role of sulfur and (homo)glutathione metabolism.	2020	32019510	yes
PloS one	Transcriptional changes in litchi (Litchi chinensis Sonn.) inflorescences treated with uniconazole.	2017	28419137	yes
Plant physiology	PHO1 family members transport phosphate from infected nodule cells to bacteroids in Medicago truncatula.	2021	33631809	yes
Proceedings of the National Academy of Sciences of the United States of America	<i>Arabidopsis</i> cell wall composition determines disease resistance specificity and fitness.	2021	33509925	yes
PloS one	Molecular evolution of trehalose-6-phosphate synthase (TPS) gene family in Populus, Arabidopsis and rice.	2012	22905132	yes
BMC plant biology	Analysis of bZIP gene family in lotus (Nelumbo) and functional study of NnbZIP36 in regulating anthocyanin synthesis.	2023	37710161	yes
Science (New York, N.Y.)	Cell wall remodeling and vesicle trafficking mediate the root clock in <i>Arabidopsis</i>.	2020	33184208	yes
Journal of experimental botany	Guard-cell-targeted overexpression of Arabidopsis Hexokinase 1 can improve water use efficiency in field-grown tobacco plants.	2022	35595294	yes
The Plant journal : for cell and molecular biology	Crystal structures of the phosphorylated BRI1 kinase domain and implications for brassinosteroid signal initiation.	2014	24461462	yes
Cell communication and signaling : CCS	Structural and functional characteristics of cGMP-dependent methionine oxidation in Arabidopsis thaliana proteins.	2013	23289948	yes
Nucleic acids research	Vir-Mir db: prediction of viral microRNA candidate hairpins.	2008	17702763	yes
BMC plant biology	Genome-wide association mapping in a diverse spring barley collection reveals the presence of QTL hotspots and candidate genes for root and shoot architecture traits at seedling stage.	2019	31122195	yes
PloS one	Diversification and Specialization of Plant RBR Ubiquitin Ligases.	2010	20644651	yes
Plants (Basel, Switzerland)	The EAR Motif in the <i>Arabidopsis</i> MADS Transcription Factor AGAMOUS-Like 15 Is Not Necessary to Promote Somatic Embryogenesis.	2021	33924312	yes
PLoS genetics	BAK1 is involved in AtRALF1-induced inhibition of root cell expansion.	2017	29028796	yes
Frontiers in plant science	ERECTA and BAK1 Receptor Like Kinases Interact to Regulate Immune Responses in Arabidopsis.	2016	27446127	yes
BMC plant biology	A multiple-method approach reveals a declining amount of chloroplast DNA during development in Arabidopsis.	2009	19128504	yes
Database : the journal of biological databases and curation	PlantIntronDB: a database for plant introns that host functional elements.	2023	37951713	yes
Frontiers in plant science	From dusk till dawn: the Arabidopsis thaliana sugar starving responsive network.	2014	25295047	yes
International journal of molecular sciences	Expansion and Functional Diversification of <i>SKP1-Like</i> Genes in Wheat (<i>Triticum aestivum</i> L.).	2019	31277523	yes
Frontiers in plant science	Proteostatic Regulation of MEP and Shikimate Pathways by Redox-Activated Photosynthesis Signaling in Plants Exposed to Small Fungal Volatiles.	2021	33747018	yes
BMC genomics	Genome-wide investigation of calcium-dependent protein kinase gene family in pineapple: evolution and expression profiles during development and stress.	2020	31973690	yes
Nucleic acids research	A conserved lysine residue of plant Whirly proteins is necessary for higher order protein assembly and protection against DNA damage.	2012	21911368	yes
International journal of molecular sciences	Biosynthesis of Sulfur-Containing Small Biomolecules in Plants.	2020	32423011	yes
PloS one	Complete mitochondrial genome of Eruca sativa Mill. (Garden rocket).	2014	25157569	yes
Gene: X	Codon usage pattern and predicted gene expression in <i>Arabidopsis thaliana</i>.	2019	32550546	yes
Frontiers in plant science	Modulatory Role of Reactive Oxygen Species in Root Development in Model Plant of <i>Arabidopsis thaliana</i>.	2020	33042167	yes
BMC plant biology	Purple Acid Phosphatase5 is required for maintaining basal resistance against Pseudomonas syringae in Arabidopsis.	2013	23890153	yes
The Journal of experimental medicine	A Leishmania amazonensis ZIP family iron transporter is essential for parasite replication within macrophage phagolysosomes.	2006	17000865	yes
Plant biotechnology journal	Biotechnological mechanism for improving plant remobilization of phosphorus during leaf senescence.	2020	31325405	yes
Frontiers in plant science	<i>GhBEE3-Like</i> gene regulated by brassinosteroids is involved in cotton drought tolerance.	2022	36311136	yes
International journal of molecular sciences	<i>GhENODL6</i> Isoforms from the Phytocyanin Gene Family Regulated Verticillium Wilt Resistance in Cotton.	2022	35328334	yes
BMC genomics	Transcriptome analysis reveals key roles of AtLBR-2 in LPS-induced defense responses in plants.	2017	29284410	yes
PloS one	Acyl chains of phospholipase D transphosphatidylation products in Arabidopsis cells: a study using multiple reaction monitoring mass spectrometry.	2012	22848682	yes
Antioxidants (Basel, Switzerland)	Genome-Wide Identification of the Bcl-2 Associated Athanogene (BAG) Gene Family in <i>Solanum lycopersicum</i> and the Functional Role of <i>SlBAG9</i> in Response to Osmotic Stress.	2022	35326248	yes
Frontiers in plant science	Loss of the Arabidopsis Protein Kinases ANPs Affects Root Cell Wall Composition, and Triggers the Cell Wall Damage Syndrome.	2017	29403509	yes
Journal of experimental botany	The Arabidopsis gene DIG6 encodes a large 60S subunit nuclear export GTPase 1 that is involved in ribosome biogenesis and affects multiple auxin-regulated development processes.	2015	26272902	yes
Scientific reports	Ectopic expression of Arabidopsis Target of Rapamycin (AtTOR) improves water-use efficiency and yield potential in rice.	2017	28230163	yes
Frontiers in plant science	A Conditional Mutation in <i>SCD1</i> Reveals Linkage Between PIN Protein Trafficking, Auxin Transport, Gravitropism, and Lateral Root Initiation.	2020	32733502	yes
Frontiers in plant science	Analysis of Arabidopsis non-reference accessions reveals high diversity of metabolic gene clusters and discovers new candidate cluster members.	2023	36778696	yes
Biochemistry	Activity and crystal structure of Arabidopsis thaliana UDP-N-acetylglucosamine acyltransferase.	2012	22545860	yes
Scientific reports	Pan- and core- network analysis of co-expression genes in a model plant.	2016	27982071	yes
BMC plant biology	FORCA, a promoter element that responds to crosstalk between defense and light signaling.	2009	19128484	yes
PloS one	Annotation and profiling of barley GLYCOGEN SYNTHASE3/Shaggy-like genes indicated shift in organ-preferential expression.	2018	29920545	yes
The Plant journal : for cell and molecular biology	Getting to the root of plant biology: impact of the Arabidopsis genome sequence on root research.	2010	20409273	yes
Frontiers in plant science	β-1,4-Xylan backbone synthesis in higher plants: How complex can it be?	2022	36714768	yes
BMC plant biology	Isolation and functional characterization of a high affinity urea transporter from roots of Zea mays.	2014	25168432	yes
Frontiers in plant science	Their C-termini divide <i>Brassica rapa</i> FT-like proteins into FD-interacting and FD-independent proteins that have different effects on the floral transition.	2022	36714709	yes
BioMed research international	Identifying Signal-Crosstalk Mechanism in Maize Plants during Combined Salinity and Boron Stress Using Integrative Systems Biology Approaches.	2022	35505877	yes
Frontiers in plant science	Regulatory and functional divergence among members of <i>Ibβfruct2</i>, a sweet potato vacuolar invertase gene controlling starch and glucose content.	2023	37441177	yes
Frontiers in plant science	New insights on the expression patterns of specific Arabinogalactan proteins in reproductive tissues of <i>Arabidopsis thaliana</i>.	2022	36531351	yes
PloS one	Different Sets of Post-Embryonic Development Genes Are Conserved or Lost in Two Caryophyllales Species (Reaumuria soongorica and Agriophyllum squarrosum).	2016	26815143	yes
BMC plant biology	The TIR-NB-LRR pair DSC1 and WRKY19 contributes to basal immunity of Arabidopsis to the root-knot nematode Meloidogyne incognita.	2020	32054439	yes
The Plant journal : for cell and molecular biology	Glutathione degradation activity of γ-glutamyl peptidase 1 manifests its dual roles in primary and secondary sulfur metabolism in Arabidopsis.	2022	35932489	yes
The Journal of general physiology	Molecular coupling between voltage sensor and pore opening in the Arabidopsis inward rectifier K+ channel KAT1.	2003	14517271	yes
Molecules and cells	High Ambient Temperature Accelerates Leaf Senescence via PHYTOCHROME-INTERACTING FACTOR 4 and 5 in <i>Arabidopsis</i>.	2020	32732458	yes
Bioinformatics (Oxford, England)	Hayai-Annotation Plants: an ultra-fast and comprehensive functional gene annotation system in plants.	2019	31093654	yes
International journal of molecular sciences	Multiple Links between HD-Zip Proteins and Hormone Networks.	2018	30558150	yes
Plant signaling & behavior	SCaBP3/CBL7 negatively regulates the plasma membrane H<sup>+</sup>-ATPase and modulates hypocotyl elongation in <i>Arabidopsis</i>.	2022	35762301	yes
Frontiers in plant science	Novel Protein-Protein Inhibitor Based Approach to Control Plant Ethylene Responses: Synthetic Peptides for Ripening Control.	2017	28928762	yes
Microbial cell factories	Improved vanillin production in baker's yeast through in silico design.	2010	21059201	yes
Journal of experimental botany	Sulphur flux through the sulphate assimilation pathway is differently controlled by adenosine 5'-phosphosulphate reductase under stress and in transgenic poplar plants overexpressing gamma-ECS, SO, or APR.	2010	19923196	yes
Proceedings of the National Academy of Sciences of the United States of America	Sorting of mitochondrial and plastid heteroplasmy in <i>Arabidopsis</i> is extremely rapid and depends on MSH1 activity.	2022	35969753	yes
Science advances	Phase separation of HRLP regulates flowering time in <i>Arabidopsis</i>.	2022	35731874	yes
Frontiers in plant science	Cytosolic Triosephosphate Isomerase from <i>Arabidopsis thaliana</i> Is Reversibly Modified by Glutathione on Cysteines 127 and 218.	2016	28066493	yes
Journal of experimental botany	Non-canonical auxin signalling: fast and curious.	2019	30854547	yes
International journal of molecular sciences	The SR Splicing Factors: Providing Perspectives on Their Evolution, Expression, Alternative Splicing, and Function in <i>Populus trichocarpa</i>.	2021	34768799	yes
International journal of molecular sciences	Genome-Wide Characterization and Functional Analysis of ABCG Subfamily Reveal Its Role in Cutin Formation in Cotton.	2023	36768702	yes
BMC plant biology	Identification of miRNAs associated with dark-induced senescence in Arabidopsis.	2015	26530097	yes
Journal of experimental botany	Autophagy controls resource allocation and protein storage accumulation in Arabidopsis seeds.	2018	29378007	yes
Plant methods	Factors affecting the efficiency of <i>Rhizobium rhizogenes</i> root transformation of the root parasitic plant <i>Triphysaria versicolor</i> and its host <i>Arabidopsis thaliana</i>.	2018	30026789	yes
Protoplasma	Subcellular compartmentation of glutathione in dicotyledonous plants.	2010	20186447	yes
Journal of experimental botany	Inefficient double-strand DNA break repair is associated with increased fasciation in Arabidopsis BRCA2 mutants.	2009	19457980	yes
Structure (London, England : 1993)	Structure of Arabidopsis HYPONASTIC LEAVES1 and its molecular implications for miRNA processing.	2010	20462493	yes
F1000Research	Family plot: the impact of the endosperm and other extra-embryonic seed tissues on angiosperm zygotic embryogenesis.	2020	32055398	yes
PloS one	Characterization of plant growth-promoting bacteria associated with avocado trees (Persea americana Miller) and their potential use in the biocontrol of Scirtothrips perseae (avocado thrips).	2020	32267901	yes
Nature communications	Arabidopsis γ-H2A.X-INTERACTING PROTEIN participates in DNA damage response and safeguards chromatin stability.	2022	36572675	yes
PloS one	Identification of heat responsive genes in Brassica napus siliques at the seed-filling stage through transcriptional profiling.	2014	25013950	yes
Frontiers in plant science	Evidence That Phosphorylation of the <i>α</i>-Subunit of eIF2 Does Not Essentially Inhibit mRNA Translation in Wheat Germ Cell-Free System.	2020	32655610	yes
Life (Basel, Switzerland)	Characterization of Peroxidase and Laccase Gene Families and In Silico Identification of Potential Genes Involved in Upstream Steps of Lignan Formation in Sesame.	2022	36013379	yes
BMC genomics	Genome-wide analysis of UDP-glycosyltransferase super family in Brassica rapa and Brassica oleracea reveals its evolutionary history and functional characterization.	2017	28645261	yes
PLoS genetics	AAA-ATPase FIDGETIN-LIKE 1 and Helicase FANCM Antagonize Meiotic Crossovers by Distinct Mechanisms.	2015	26161528	yes
G3 (Bethesda, Md.)	SlWUS1; an X-linked gene having no homologous Y-linked copy in Silene latifolia.	2012	23050237	yes
Biomolecules	CSN5A Subunit of COP9 Signalosome Is Required for Resetting Transcriptional Stress Memory after Recurrent Heat Stress in <i>Arabidopsis</i>.	2021	33946149	yes
BMC genomics	Genome-wide identification, and phylogenetic and expression profiling analyses, of XTH gene families in Brassica rapa L. and Brassica oleracea L.	2020	33176678	yes
International journal of genomics	Genome-Wide Characterization and Expression Profiles of the Superoxide Dismutase Gene Family in Gossypium.	2016	27660755	yes
Frontiers in plant science	Promotion of Flowering by Apple Latent Spherical Virus Vector and Virus Elimination at High Temperature Allow Accelerated Breeding of Apple and Pear.	2016	26941750	yes
Horticulture research	Pepper bHLH transcription factor <i>CabHLH035</i> contributes to salt tolerance by modulating ion homeostasis and proline biosynthesis.	2022	36349081	yes
Frontiers in plant science	The Plastid Casein Kinase 2 Phosphorylates Rubisco Activase at the Thr-78 Site but Is Not Essential for Regulation of Rubisco Activation State.	2016	27064346	yes
BMC molecular biology	Overlapping transcriptional expression response of wheat zinc-induced facilitator-like transporters emphasize important role during Fe and Zn stress.	2019	31547799	yes
Scientific reports	Transport of Anthocyanins and other Flavonoids by the Arabidopsis ATP-Binding Cassette Transporter AtABCC2.	2019	30679715	yes
PloS one	The Functional and Regulatory Mechanisms of the Thellungiella salsuginea Ascorbate Peroxidase 6 (TsAPX6) in Response to Salinity and Water Deficit Stresses.	2016	27097028	yes
BMC plant biology	Analysis of a post-translational steroid induction system for GIGANTEA in Arabidopsis.	2009	19943973	yes
PloS one	The Inner Nuclear Membrane Protein Nemp1 Is a New Type of RanGTP-Binding Protein in Eukaryotes.	2015	25946333	yes
Proceedings of the National Academy of Sciences of the United States of America	PILS6 is a temperature-sensitive regulator of nuclear auxin input and organ growth in <i>Arabidopsis thaliana</i>.	2019	30755525	yes
Plants (Basel, Switzerland)	The bRPS6-Family Protein RFC3 Prevents Interference by the Splicing Factor CFM3b during Plastid rRNA Biogenesis in <i>Arabidopsis thaliana</i>.	2020	32143506	yes
Plant direct	Tomato and cotton G protein beta subunit mutants display constitutive autoimmune responses.	2021	34765865	yes
Microbial cell factories	Redesign and reconstruction of a steviol-biosynthetic pathway for enhanced production of steviol in Escherichia coli.	2020	32013995	yes
Data in brief	Genome-wide hairpins datasets of animals and plants for novel miRNA prediction.	2019	31453279	yes
Frontiers in plant science	Glutamate, Ornithine, Arginine, Proline, and Polyamine Metabolic Interactions: The Pathway Is Regulated at the Post-Transcriptional Level.	2016	26909083	yes
International journal of molecular sciences	Telomerase Interaction Partners-Insight from Plants.	2021	35008793	yes
AoB PLANTS	Epigenetics of drought-induced trans-generational plasticity: consequences for range limit development.	2015	26685218	yes
Journal of integrative plant biology	ANAC005 is a membrane-associated transcription factor and regulates vascular development in Arabidopsis.	2016	26178734	yes
Journal of experimental botany	A wheat PI4K gene whose product possesses threonine autophophorylation activity confers tolerance to drought and salt in Arabidopsis.	2013	23682116	yes
International journal of molecular sciences	A Single Amino Acid Change in Nramp6 from Sedum Alfredii Hance Affects Cadmium Accumulation.	2020	32365876	yes
BMC plant biology	Tomato histone H2B monoubiquitination enzymes SlHUB1 and SlHUB2 contribute to disease resistance against Botrytis cinerea through modulating the balance between SA- and JA/ET-mediated signaling pathways.	2015	26490733	yes
Plant physiology	An Arabidopsis pre-RNA processing8a (prp8a) missense allele restores splicing of a subset of mis-spliced mRNAs.	2022	35608297	yes
Frontiers in plant science	A Predominant Role of AtEDEM1 in Catalyzing a Rate-Limiting Demannosylation Step of an Arabidopsis Endoplasmic Reticulum-Associated Degradation Process.	2022	35874007	yes
Frontiers in genetics	Fine mapping and characterization of <i>RLL6</i> locus required for anti-silencing of a transgene and DNA demethylation in <i>Arabidopsis</i> <i>thaliana</i>.	2022	36226182	yes
Frontiers in plant science	Revisiting the Soybean GmNAC Superfamily.	2018	30619426	yes
BMC plant biology	Gene Identification, expression analysis and molecular docking of ATP sulfurylase in the selenization pathway of Cardamine hupingshanensis.	2022	36253724	yes
Frontiers in plant science	Two <i>Arabidopsis</i> Homologs of Human Lysine-Specific Demethylase Function in Epigenetic Regulation of Plant Defense Responses.	2021	34194459	yes
BMC genomics	Analyses of the oligopeptide transporter gene family in poplar and grape.	2011	21943393	yes
International journal of molecular sciences	EjFAD8 Enhances the Low-Temperature Tolerance of Loquat by Desaturation of Sulfoquinovosyl Diacylglycerol (SQDG).	2023	37108110	yes
Genes	Genome-Wide Identification and Characterization of the Biosynthesis of the Polyamine Gene Family in <i>Citrus unshiu</i>.	2023	37628578	yes
PLoS computational biology	Variability of metabolite levels is linked to differential metabolic pathways in Arabidopsis's responses to abiotic stresses.	2014	24946036	yes
Genes	Integrative Transcriptomics Data Mining to Explore the Functions of <i>TDP1α</i> and <i>TDP1β</i> Genes in the <i>Arabidopsis thaliana</i> Model Plant.	2023	37107642	yes
International journal of molecular sciences	Metabolism and Signaling of Plant Mitochondria in Adaptation to Environmental Stresses.	2022	36232478	yes
Scientific reports	Generation, analysis, and transformation of macro-chloroplast Potato (Solanum tuberosum) lines for chloroplast biotechnology.	2020	33273600	yes
Genome biology	Floral induction and monocarpic versus polycarpic life histories.	2009	19591661	yes
BMC plant biology	Extensive nuclear reprogramming and endoreduplication in mature leaf during floral induction.	2019	30971226	yes
Frontiers in plant science	Family Members Additively Repress the Ectopic Expression of BASIC PENTACYSTEINE3 to Prevent Disorders in Arabidopsis Circadian Vegetative Development.	2022	35693178	yes
PloS one	The minor spliceosomal protein U11/U12-31K is an RNA chaperone crucial for U12 intron splicing and the development of dicot and monocot plants.	2012	22912901	yes
Frontiers in plant science	How Glucosinolates Affect Generalist Lepidopteran Larvae: Growth, Development and Glucosinolate Metabolism.	2017	29209354	yes
BMC plant biology	The upregulation of thiamine (vitamin B1) biosynthesis in Arabidopsis thaliana seedlings under salt and osmotic stress conditions is mediated by abscisic acid at the early stages of this stress response.	2012	22214485	yes
PloS one	Leveraging hierarchical population structure in discrete association studies.	2007	17611623	yes
BMC plant biology	The RootScope: a simple high-throughput screening system for quantitating gene expression dynamics in plant roots.	2013	24119322	yes
Genome biology	Exploring the transcriptional landscape of plant circadian rhythms using genome tiling arrays.	2009	19210792	yes
Molecular plant-microbe interactions : MPMI	ER Bodies Are Induced by <i>Pseudomonas syringae</i> and Negatively Regulate Immunity.	2021	34110257	yes
BMC plant biology	A novel gene LbHLH from the halophyte Limonium bicolor enhances salt tolerance via reducing root hair development and enhancing osmotic resistance.	2021	34157974	yes
Genome biology	Epigenomic and functional analyses reveal roles of epialleles in the loss of photoperiod sensitivity during domestication of allotetraploid cottons.	2017	28558752	yes
Meta gene	Identification and characterization of Lateral Organ Boundaries Domain genes in mulberry, Morus notabilis.	2016	27014591	yes
Differentiation; research in biological diversity	Basic helix-loop-helix transcription factor gene family phylogenetics and nomenclature.	2010	20219281	yes
International journal of molecular sciences	Analysis of the Roles of the Arabidopsis nMAT2 and PMH2 Proteins Provided with New Insights into the Regulation of Group II Intron Splicing in Land-Plant Mitochondria.	2017	29149092	yes
Nucleic acids research	JASPAR 2014: an extensively expanded and updated open-access database of transcription factor binding profiles.	2014	24194598	yes
Journal of experimental botany	Filamentous sieve element proteins are able to limit phloem mass flow, but not phytoplasma spread.	2017	28859375	yes
microPublication biology	Pol V produced RNA facilitates transposable element excision site repair in <i>Arabidopsis</i>.	2023	37273575	yes
International journal of molecular sciences	Molecular Basis to Integrate Microgravity Signals into the Photoperiodic Flowering Pathway in <i>Arabidopsis thaliana</i> under Spaceflight Condition.	2021	35008489	yes
PloS one	Molecular cloning, characterization and expression analysis of the SAMS gene during adventitious root development in IBA-induced tetraploid black locust.	2014	25285660	yes
PloS one	The chloroplast min system functions differentially in two specific nongreen plastids in Arabidopsis thaliana.	2013	23936263	yes
Frontiers in microbiology	The NADPH Oxidases Nox1 and Nox2 Differentially Regulate Volatile Organic Compounds, Fungistatic Activity, Plant Growth Promotion and Nutrient Assimilation in <i>Trichoderma atroviride</i>.	2018	30728815	yes
BMC plant biology	Light has a specific role in modulating Arabidopsis gene expression at low temperature.	2008	18230142	yes
BMC research notes	Plants expressing murine pro-apoptotic protein Bid do not have enhanced PCD.	2020	32957987	yes
Frontiers in plant science	The Impact of Genome Triplication on Tandem Gene Evolution in Brassica rapa.	2012	23226149	yes
BMC plant biology	Characterization of paralogous protein families in rice.	2008	18284697	yes
Nature communications	Distinct mechanisms orchestrate the contra-polarity of IRK and KOIN, two LRR-receptor-kinases controlling root cell division.	2022	35017541	yes
PloS one	Arabidopsis thaliana AUCSIA-1 regulates auxin biology and physically interacts with a kinesin-related protein.	2012	22911780	yes
BMC plant biology	Genome-wide investigation of histone acetyltransferase gene family and its responses to biotic and abiotic stress in foxtail millet (Setaria italica [L.] P. Beauv).	2022	35701737	yes
Plants (Basel, Switzerland)	Characterization of Four Bifunctional Plant IAM/PAM-Amidohydrolases Capable of Contributing to Auxin Biosynthesis.	2014	27135507	yes
International journal of molecular sciences	Regulatory Proteolysis in Arabidopsis-Pathogen Interactions.	2015	26404238	yes
Plant biotechnology journal	Significant enhancement of fatty acid composition in seeds of the allohexaploid, Camelina sativa, using CRISPR/Cas9 gene editing.	2017	27862889	yes
Scientific reports	Structural and functional insights into the mechanism of action of plant borate transporters.	2021	34112901	yes
Frontiers in plant science	Genome-wide analysis of R2R3-MYB genes in cultivated peanut (<i>Arachis hypogaea</i> L.): Gene duplications, functional conservation, and diversification.	2023	36866371	yes
International journal of molecular sciences	Overexpression of ANAC046 Promotes Suberin Biosynthesis in Roots of <i>Arabidopsis thaliana</i>.	2019	31817232	yes
Plant methods	A simple in vitro method to measure autophosphorylation of protein kinases.	2013	23803530	yes
Scientific reports	A genetic screen for suppressors of a hypomorphic allele of Arabidopsis ARGONAUTE1.	2014	24985352	yes
Frontiers in plant science	The Novel Secreted <i>Meloidogyne incognita</i> Effector MiISE6 Targets the Host Nucleus and Facilitates Parasitism in <i>Arabidopsis</i>.	2018	29628931	yes
The Plant cell	Heat stress reveals a specialized variant of the pachytene checkpoint in meiosis of Arabidopsis thaliana.	2022	34718750	yes
PloS one	Exploring potential roles for the interaction of MOM1 with SUMO and the SUMO E3 ligase-like protein PIAL2 in transcriptional silencing.	2018	30092097	yes
Annual review of genetics	Active DNA demethylation mediated by DNA glycosylases.	2009	19659441	yes
AoB PLANTS	Learning from nature: the use of non-model species to identify novel acclimations to flooding stress.	2014	24876298	yes
Plant biotechnology journal	Down-regulation of GIGANTEA-like genes increases plant growth and salt stress tolerance in poplar.	2017	27565626	yes
Plant signaling & behavior	ATG5-knockout mutants of Physcomitrella provide a platform for analyzing the involvement of autophagy in senescence processes in plant cells.	2015	26368055	yes
iScience	Fold-change Response of Photosynthesis to Step Increases of Light Level.	2018	30312863	yes
Scientific reports	Attenuation of Histone Methyltransferase KRYPTONITE-mediated transcriptional gene silencing by Geminivirus.	2015	26602265	yes
Scientific reports	Membrane-associated proteomics of chickpea identifies Sad1/UNC-84 protein (CaSUN1), a novel component of dehydration signaling.	2014	24577507	yes
International journal of molecular sciences	Induction of Transgene Suppression in Plants via External Application of Synthetic dsRNA.	2019	30934883	yes
Frontiers in plant science	An overview of the gene regulatory network controlling trichome development in the model plant, Arabidopsis.	2014	25018756	yes
PeerJ	Transcriptome analysis of <i>Polygonum minus</i> reveals candidate genes involved in important secondary metabolic pathways of phenylpropanoids and flavonoids.	2017	28265493	yes
PloS one	The receptor-like kinase SERK3/BAK1 is required for basal resistance against the late blight pathogen phytophthora infestans in Nicotiana benthamiana.	2011	21304602	yes
Frontiers in plant science	A Role for Pre-mRNA-PROCESSING PROTEIN 40C in the Control of Growth, Development, and Stress Tolerance in <i>Arabidopsis thaliana</i>.	2019	31456814	yes
Frontiers in plant science	Perturbation of Auxin Homeostasis and Signaling by <i>PINOID</i> Overexpression Induces Stress Responses in Arabidopsis.	2017	28824662	yes
Frontiers in plant science	Plastid and cytoplasmic origins of <sup>1</sup>O<sub>2</sub>-mediated transcriptomic responses.	2022	36420020	yes
Scientific reports	Poplar PdMYB221 is involved in the direct and indirect regulation of secondary wall biosynthesis during wood formation.	2015	26179205	yes
PLoS computational biology	Utility and Limitations of Using Gene Expression Data to Identify Functional Associations.	2016	27935950	yes
Journal of experimental botany	Functional analysis of GbAGL1, a D-lineage gene from cotton (Gossypium barbadense).	2010	20054032	yes
Frontiers in microbiology	eCALIBRATOR: A Comparative Tool to Identify Key Genes and Pathways for <i>Eucalyptus</i> Defense Against Biotic Stressors.	2020	32127794	yes
GigaScience	From chromatogram to analyte to metabolite. How to pick horses for courses from the massive web resources for mass spectral plant metabolomics.	2017	28520864	yes
PLoS genetics	Endoreplication controls cell fate maintenance.	2010	20585618	yes
International journal of molecular sciences	Putrescine Depletion Affects Arabidopsis Root Meristem Size by Modulating Auxin and Cytokinin Signaling and ROS Accumulation.	2021	33920993	yes
Botanical studies	The extent of Ds1 transposon to enrich transcriptomes and proteomes by exonization.	2013	28510860	yes
Genetics and molecular biology	A genomic analysis of disease-resistance genes encoding nucleotide binding sites in Sorghum bicolor.	2010	21637485	yes
BMC plant biology	Specificity versus redundancy in the RAP2.4 transcription factor family of Arabidopsis thaliana: transcriptional regulation of genes for chloroplast peroxidases.	2017	28835225	yes
Nature communications	Temporal dynamics of gene expression and histone marks at the Arabidopsis shoot meristem during flowering.	2017	28513600	yes
Frontiers in plant science	Specificity and Plasticity of the Functional Ionome of <i>Brassica napus</i> and <i>Triticum aestivum</i> Subjected to Macronutrient Deprivation.	2021	33613614	yes
Transgenic research	Down-regulation of Arabidopsis DND1 orthologs in potato and tomato leads to broad-spectrum resistance to late blight and powdery mildew.	2016	26577903	yes
BMC research notes	Intronic sequences are required for AINTEGUMENTA-LIKE6 expression in Arabidopsis flowers.	2015	26459062	yes
Frontiers in plant science	Endoplasmic reticulum KDEL-tailed cysteine endopeptidase 1 of Arabidopsis (AtCEP1) is involved in pathogen defense.	2014	24605116	yes
Cell research	A pair of transposon-derived proteins function in a histone acetyltransferase complex for active DNA demethylation.	2017	27934869	yes
Bulletin of mathematical biology	Multiscale Asymptotic Analysis Reveals How Cell Growth and Subcellular Compartments Affect Tissue-Scale Hormone Transport.	2023	37702758	yes
Genome biology	Plant polycistronic precursors containing non-homologous microRNAs target transcripts encoding functionally related proteins.	2009	19951405	yes
BMC genomics	Genome-wide identification of the auxin response factor gene family in Cicer arietinum.	2018	29703137	yes
Frontiers in plant science	Ethylene-Related Gene Expression Networks in Wood Formation.	2018	29593753	yes
Molecular plant	Global Co-transcriptional Splicing in Arabidopsis and the Correlation with Splicing Regulation in Mature RNAs.	2020	31759129	yes
Plant & cell physiology	Synergistic Activation of RD29A Via Integration of Salinity Stress and Abscisic Acid in Arabidopsis thaliana.	2016	27497445	yes
Botanical studies	Genome-wide characterization of the Rab gene family in Gossypium by comparative analysis.	2017	28577194	yes
Open life sciences	Comparative analysis of the <i>SPL</i> gene family in five Rosaceae species: <i>Fragaria vesca</i>, <i>Malus domestica</i>, <i>Prunus persica</i>, <i>Rubus occidentalis</i>, and <i>Pyrus pyrifolia</i>.	2021	33817308	yes
International journal of molecular sciences	Plant Metabolic Engineering by Multigene Stacking: Synthesis of Diverse Mogrosides.	2022	36142335	yes
Frontiers in plant science	<i>Arabidopsis</i> Calmodulin-Like Proteins, CML15 and CML16 Possess Biochemical Properties Distinct from Calmodulin and Show Non-overlapping Tissue Expression Patterns.	2017	29312414	yes
PloS one	Role of the Arabidopsis PIN6 auxin transporter in auxin homeostasis and auxin-mediated development.	2013	23922907	yes
The Plant journal : for cell and molecular biology	The plant innate immunity response in stomatal guard cells invokes G-protein-dependent ion channel regulation.	2008	18702674	yes
Plant physiology	Light-induced displacement of PLASTID MOVEMENT IMPAIRED1 precedes light-dependent chloroplast movements.	2022	35477788	yes
PloS one	Genome-wide survey and expression analysis of amino acid transporter gene family in rice (Oryza sativa L.).	2012	23166615	yes
BMC plant biology	An archived activation tagged population of Arabidopsis thaliana to facilitate forward genetics approaches.	2009	19646253	yes
Plant physiology	Two B-box proteins, PavBBX6/9, positively regulate light-induced anthocyanin accumulation in sweet cherry.	2023	36930566	yes
eLife	Delivery of endocytosed proteins to the cell-division plane requires change of pathway from recycling to secretion.	2014	24714496	yes
Frontiers in plant science	The thiol-reductase activity of YUCCA6 enhances nickel heavy metal stress tolerance in Arabidopsis.	2022	36237515	yes
International journal of molecular sciences	A WD40 Repeat Protein from <i>Camellia sinensis</i> Regulates Anthocyanin and Proanthocyanidin Accumulation through the Formation of MYB⁻bHLH⁻WD40 Ternary Complexes.	2018	29882778	yes
Molecular plant pathology	The Ralstonia solanacearum effector RipN suppresses plant PAMP-triggered immunity, localizes to the endoplasmic reticulum and nucleus, and alters the NADH/NAD<sup>+</sup> ratio in Arabidopsis.	2019	30499216	yes
International journal of molecular sciences	How Cysteine Protease Gene <i>PtCP5</i> Affects Seed Germination by Mobilizing Storage Proteins in <i>Populus trichocarpa</i>.	2021	34884443	yes
Nature communications	A mechanistic framework for auxin dependent Arabidopsis root hair elongation to low external phosphate.	2018	29651114	yes
Genes	Identification and Functional Characterization of WRKY, PHD and MYB Three Salt Stress Responsive Gene Families in Mungbean (<i>Vigna radiata</i> L.).	2023	36833390	yes
Nature communications	An anchoring complex recruits katanin for microtubule severing at the plant cortical nucleation sites.	2021	34140499	yes
Genome biology and evolution	The histone modification H3K27me3 is retained after gene duplication and correlates with conserved noncoding sequences in Arabidopsis.	2014	24567304	yes
Plant cell reports	Expression of both Arabidopsis γ-tubulin genes is essential for development of a functional syncytium induced by Heterodera schachtii.	2018	29947953	yes
Frontiers in genetics	Development and Application of SSR Markers Related to Genes Involved in Leaf Adaxial-Abaxial Polarity Establishment in Chinese Cabbage (<i>Brassica rapa</i> L. ssp. <i>pekinensis</i>).	2020	32793286	yes
Nature communications	The Arabidopsis NPF3 protein is a GA transporter.	2016	27139299	yes
The New phytologist	Arabidopsis latent virus 1, a comovirus widely spread in Arabidopsis thaliana collections.	2023	36073550	yes
Frontiers in plant science	Analysis of WRKY Resistance Gene Family in <i>Boehmeria nivea</i> (L.) Gaudich: Crosstalk Mechanisms of Secondary Cell Wall Thickening and Cadmium Stress.	2022	35432436	yes
Frontiers in plant science	Genome-wide identification and expression of TIFY family in cassava (<i>Manihot esculenta</i> Crantz).	2022	36275529	yes
BMC plant biology	Differential disease resistance response in the barley necrotic mutant nec1.	2011	21496226	yes
Frontiers in plant science	High Throughput Screening Method for Identifying Potential Agonists and Antagonists of <i>Arabidopsis thaliana</i> Cytokinin Receptor CRE1/AHK4.	2017	28642766	yes
Frontiers in plant science	Arabidopsis MED18 Interaction With RNA Pol IV and V Subunit NRPD2a in Transcriptional Regulation of Plant Immune Responses.	2021	34691090	yes
Plant signaling & behavior	Comprehensive analysis of protein interactions between JAZ proteins and bHLH transcription factors that negatively regulate jasmonate signaling.	2014	24394987	yes
Proceedings of the National Academy of Sciences of the United States of America	Pinoresinol rescues developmental phenotypes of Arabidopsis phenylpropanoid mutants overexpressing <i>FERULATE 5-HYDROXYLASE</i>.	2023	37487096	yes
Metallomics : integrated biometal science	Methodological approaches for using synchrotron X-ray fluorescence (SXRF) imaging as a tool in ionomics: examples from Arabidopsis thaliana.	2013	23912758	yes
The New phytologist	COP1 promotes ABA-induced stomatal closure by modulating the abundance of ABI/HAB and AHG3 phosphatases.	2021	33048351	yes
PloS one	Arabidopsis NMD3 is required for nuclear export of 60S ribosomal subunits and affects secondary cell wall thickening.	2012	22558264	yes
International journal of molecular sciences	The Direct Involvement of Dark-Induced Tic55 Protein in Chlorophyll Catabolism and Its Indirect Role in the MYB108-NAC Signaling Pathway during Leaf Senescence in <i>Arabidopsis thaliana</i>.	2018	29937503	yes
Nucleic acids research	PLAN2L: a web tool for integrated text mining and literature-based bioentity relation extraction.	2009	19520768	yes
The Plant cell	Species-specific partial gene duplication in Arabidopsis thaliana evolved novel phenotypic effects on morphological traits under strong positive selection.	2022	34875081	yes
Science advances	Low ABA concentration promotes root growth and hydrotropism through relief of ABA INSENSITIVE 1-mediated inhibition of plasma membrane H<sup>+</sup>-ATPase 2.	2021	33731345	yes
The Plant journal : for cell and molecular biology	Ferroportin 3 is a dual-targeted mitochondrial/chloroplast iron exporter necessary for iron homeostasis in Arabidopsis.	2021	33884692	yes
Frontiers in plant science	Interface Symbiotic Membrane Formation in Root Nodules of <i>Medicago truncatula</i>: the Role of Synaptotagmins <i>MtSyt1</i>, <i>MtSyt2</i> and <i>MtSyt3</i>.	2017	28265280	yes
Metabolites	Exploring the Biologically Active Metabolites Produced by <i>Bacillus cereus</i> for Plant Growth Promotion, Heat Stress Tolerance, and Resistance to Bacterial Soft Rot in <i>Arabidopsis</i>.	2023	37233717	yes
Plants (Basel, Switzerland)	Identification, Characterization and Functional Analysis of C-Class Genes Associated with Double Flower Trait in Carnation (<i>Dianthus caryphyllus</i> L.).	2020	31936710	yes
Current biology : CB	PIF4 Coordinates Thermosensory Growth and Immunity in Arabidopsis.	2017	28041792	yes
BMC plant biology	The similar and different evolutionary trends of MATE family occurred between rice and Arabidopsis thaliana.	2016	27669820	yes
Plant physiology	Balanced callose and cellulose biosynthesis in Arabidopsis quorum-sensing signaling and pattern-triggered immunity.	2023	37647538	yes
Scientific reports	Novel function of a putative MOC1 ortholog associated with spikelet number per spike in common wheat.	2015	26197925	yes
Frontiers in plant science	Molecular Characterization of Rice <i>OsLCB2a1</i> Gene and Functional Analysis of its Role in Insect Resistance.	2016	27990147	yes
PLoS pathogens	The OXI1 kinase pathway mediates Piriformospora indica-induced growth promotion in Arabidopsis.	2011	21625539	yes
eLife	DET1-mediated degradation of a SAGA-like deubiquitination module controls H2Bub homeostasis.	2018	30192741	yes
International journal of molecular sciences	Fine Mapping and Identification of <i>BnaC06.FtsH1</i>, a Lethal Gene That Regulates the PSII Repair Cycle in <i>Brassica napus</i>.	2021	33669866	yes
Frontiers in plant science	Phytochrome and Ethylene Signaling Integration in Arabidopsis Occurs via the Transcriptional Regulation of Genes Co-targeted by PIFs and EIN3.	2016	27486469	yes
PloS one	Characterization of a small auxin-up RNA (SAUR)-like gene involved in Arabidopsis thaliana development.	2013	24312429	yes
PloS one	OsGA2ox5, a gibberellin metabolism enzyme, is involved in plant growth, the root gravity response and salt stress.	2014	24475234	yes
Nucleic acids research	A PPR protein in the PLS subfamily stabilizes the 5'-end of processed rpl16 mRNAs in maize chloroplasts.	2016	27095196	yes
PloS one	AtRD22 and AtUSPL1, members of the plant-specific BURP domain family involved in Arabidopsis thaliana drought tolerance.	2014	25333723	yes
Journal of experimental botany	TGA class II transcription factors are essential to restrict oxidative stress in response to UV-B stress in Arabidopsis.	2021	33188435	yes
International journal of molecular sciences	Beyond the Genetic Pathways, Flowering Regulation Complexity in <i>Arabidopsis thaliana</i>.	2021	34071961	yes
Nucleic acids research	AtMAD: Arabidopsis thaliana multi-omics association database.	2021	33219693	yes
BMC plant biology	Accumulation of DNA damage alters microRNA gene transcription in Arabidopsis thaliana.	2022	36503409	yes
Frontiers in plant science	Integrative analysis and expression profiling of secondary cell wall genes in C4 biofuel model Setaria italica reveals targets for lignocellulose bioengineering.	2015	26583030	yes
PloS one	Improving transcriptome de novo assembly by using a reference genome of a related species: Translational genomics from oil palm to coconut.	2017	28334050	yes
International journal of molecular sciences	Genome-Wide Characterization and Expression Analysis of KH Family Genes Response to ABA and SA in <i>Arabidopsis thaliana</i>.	2022	35008936	yes
BMC plant biology	Identification and biochemical characterization of the fructokinase gene family in Arabidopsis thaliana.	2017	28441933	yes
Journal of experimental botany	bZIP edgetic mutations: at the frontier of plant metabolism, development and stress trade-off.	2019	31648303	yes
PloS one	HAWAIIAN SKIRT controls size and floral organ number by modulating CUC1 and CUC2 expression.	2017	28934292	yes
PLoS genetics	The MCM-binding protein ETG1 aids sister chromatid cohesion required for postreplicative homologous recombination repair.	2010	20090939	yes
Biochemistry	Expression of a translationally fused TAP-tagged plasma membrane proton pump in Arabidopsis thaliana.	2014	24397334	yes
Molecular plant pathology	Plantago asiatica mosaic virus: An emerging plant virus causing necrosis in lilies and a new model RNA virus for molecular research.	2022	35856603	yes
Frontiers in plant science	Transcriptomic signatures of transfer cells in early developing nematode feeding cells of Arabidopsis focused on auxin and ethylene signaling.	2014	24715895	yes
PeerJ	Identification and characterization of the karrikins signaling gene <i>SsSMAX1</i> in <i>Sapium sebiferum</i>.	2023	38089914	yes
The Plant journal : for cell and molecular biology	Homology-dependent repair is involved in 45S rDNA loss in plant CAF-1 mutants.	2015	25359579	yes
Frontiers in plant science	Genome-Wide Identification of Apple Ubiquitin SINA E3 Ligase and Functional Characterization of MdSINA2.	2020	32793265	yes
Development (Cambridge, England)	Two modes of gene regulation by TFL1 mediate its dual function in flowering time and shoot determinacy of Arabidopsis.	2023	37971083	yes
Genomics, proteomics & bioinformatics	CircPlant: An Integrated Tool for circRNA Detection and Functional Prediction in Plants.	2020	33157302	yes
PLoS genetics	Microdissection of shoot meristem functional domains.	2009	19424435	yes
iScience	bHLH heterodimer complex variations regulate cell proliferation activity in the meristems of <i>Arabidopsis thaliana</i>.	2022	36339262	yes
Frontiers in plant science	Developmental, Morphological and Physiological Traits in Plants Exposed for Five Generations to Chronic Low-Level Ionising Radiation.	2020	32351521	yes
Journal of insect physiology	Pseudomonas syringae enhances herbivory by suppressing the reactive oxygen burst in Arabidopsis.	2016	26205072	yes
The New phytologist	Osa-miR398b boosts H<sub>2</sub> O<sub>2</sub> production and rice blast disease-resistance via multiple superoxide dismutases.	2019	30632163	yes
PloS one	Methods for applying accurate digital PCR analysis on low copy DNA samples.	2013	23472156	yes
Nucleic acids research	A new approach for annotation of transposable elements using small RNA mapping.	2015	25813049	yes
Scientific reports	Effects of MeJA on Arabidopsis metabolome under endogenous JA deficiency.	2016	27883040	yes
PloS one	Genome-wide analysis of haloacid dehalogenase genes reveals their function in phosphate starvation responses in rice.	2021	33481906	yes
Scientific reports	Braving the attitude of altitude: Caragana jubata at work in cold desert of Himalaya.	2013	23289064	yes
Plant communications	A combinatorial indexing strategy for low-cost epigenomic profiling of plant single cells.	2022	35605196	yes
Journal of experimental botany	Brassinosteroids regulate pavement cell growth by mediating BIN2-induced microtubule stabilization.	2018	29329424	yes
Horticulture research	Diversity in global gene expression and morphology across a watercress (Nasturtium officinale R. Br.) germplasm collection: first steps to breeding.	2015	26504575	yes
Genome biology	Transcriptome analysis of haploid male gametophyte development in Arabidopsis.	2004	15535861	yes
BMC genetics	Identification and characterization of cherry (Cerasus pseudocerasus G. Don) genes responding to parthenocarpy induced by GA3 through transcriptome analysis.	2019	31370778	yes
Journal of experimental botany	Arabidopsis ENHANCED DISEASE SUSCEPTIBILITY1 promotes systemic acquired resistance via azelaic acid and its precursor 9-oxo nonanoic acid.	2014	25114016	yes
Plants (Basel, Switzerland)	DeepLRR: An Online Webserver for Leucine-Rich-Repeat Containing Protein Characterization Based on Deep Learning.	2022	35009139	yes
BMC genomics	Genome-wide investigation of the ZF-HD gene family in two varieties of alfalfa (Medicago sativa L.) and its expression pattern under alkaline stress.	2022	35189832	yes
Frontiers in plant science	High <i>Sclerotinia sclerotiorum</i> resistance in rapeseed plant has been achieved by <i>OsPGIP6</i>.	2022	36186033	yes
Frontiers in plant science	Distinct role of subunits of the <i>Arabidopsis</i> RNA polymerase II elongation factor PAF1C in transcriptional reprogramming.	2022	36247629	yes
[truncated: 69,138 more rows]

## Sheet: Table S3 Keywords organs compar
Table S3. The three categories, their sub-categories, and keywords used to perform topic analysis of paper abstracts.
Organs
Roots: root, hair, taproot, lateral root, nodule, mycorrhizae, exudates
Stems: stem, xylem, phloem, cambium, internode, node
Leaves: leaf, leaves, transpiration, stomata, mesophyll
Flowers: flower, inflorescence, sepal, petal, stamen, pistil, pollination, fertilization, floral, anther, carpel
Fruits: fruit, ripening, pericarp, endocarp, mesocarp, exocarp
Seeds: seed, germination, dormancy, coat, endosperm, embryo
Trichomes: trichome
Buds: bud
Bark: bark, cork, periderm
Male: pollen, grain, tube, pollination, male, sperm, microsporangium, microspore, exine, intine
Female: egg, ovary, ovum
Biological processes
Photosynthesis: photosynthe, photorespi, photophosphory, photosys, LHC, oxygen-evolving, cytochrome, ferredoxin, chlororespiration, ATP syntha, calvin, RuBisCo
Cellular respiration: respiration, glycoly, pyruvate, tricarboxylic, oxidative phosphorylation
Carbohydrate metabolism: sucrose, starch, trehalose, galactinol, raffinose, stachyose, sorbitol, mannose, galactose, ribose, pentose, gluconeogenesis, fermentation, glycolysis, nucleotide
Amino acid metabolism: Amino acid, shikimate, Alanine, Arginine, Asparagine, Aspart, Cysteine, Glutamine, Glutam, Glycine, Histidine, Isoleucine, Leucine, Lysine, Methionine, Phenylalanine, Proline, Serine, Threonine, Tryptophan, Tyrosine, Valine
Lipid metabolism: lipid, fatty acid, phytosterol
Nucleotide metabolism: nucleotide, purine, pyrimidines
Coenzyme metabolism: coenzyme, Nicotinamide adenine dinucleotide, NADH, NADP, NADPH, FAD, Flavin, FMN, PLP, Biotin, CoA, vitamin
Polyamine metabolism: Spermidine, Spermine, Putrescine, Ornithine, polyamine
Secondary metabolism: terpen, phenolic, betaine, Alkaloids, Terpenoids, propano, Flavon, Anthocya, Lign, Coumar, Tann, Glucosinola, Phytoalex, Phytoanticip, Saponi, Betala
Redox homeostasis: redox, scavenging, reactive oxygen, singlet oxygen
Phytohormone action: abscisic acid, auxin, brassinosteroid, cytokinin, ethylene, gibberellin, jasmonic, salicylic, strigolactone
Chromatin organisation: Chromatin, histone, nucleosome, DNA methylation
Cell division: Cell division, DNA replication, cell cycle, centromere, kinetochore, anaphase, cohesin, spindle, mitosis, meio, cytokinesis, prophase, phragmoplast
DNA damage response: DNA repair, homologous recombination, nonhomologous end-joining, excision repair
RNA biosynthesis: RNA polymerase, transcription, splicing, RNA
Protein biosynthesis: Protein biosynthesis, Protein synthesis, ribosome, ribosomal, ubiquitin, chaperone, autophagy, proteolysis
Cytoskeleton organisation: tubul, actin, myosin, cytoskelet
Cell wall organisation: cellulos, hemicell, pecti, agp, cell wall, lignin, callose, sporopollenin, cutin, Casparian
Vesicle trafficking: Vesicle, trafficking
Protein translocation: translocation, nuclear pore
Solute transport: solute, ABC superfamily, VHP, DMT, MFS, APC, MOP, BART, TOC, MTCC, CLC, MIP family, nodulin, channel, porin
Nutrient uptake: nutrient, uptake, assimilation, nitrate, ammoni, sulfate, phosphorus
External stimuli response: red light, blue light, photoreceptor, gravity, temperature, drought, salinity, pathogen, defense, virus, vira, symbio
Multi-process regulation: circadian, diel, diurnal, PCD, programmed cell, signalling, retrograde
Plant reproduction: flowering, female, male, fertilization, pollen, tube, egg, embryo, seed, endosperm, gamete, ovary, karyogam
Subcellular compartments
Nucleus: nucleo, nucleoplasm, nuclear, chromosome, nuclear pores
Cytoplasm: cytosol, organell
Membranes: membrane, membrane
Cell wall: wall, cellulos, hemicell, pectin
Endoplasmic reticulum: endoplasm, reticul, rough, smooth, er
Golgi apparatus: Golgi,vesicle, trafficking, Secretory, sorting
Mitochondria: mitochond, crista, krebs, citric, tca, respira
Plastids: chloroplas, thylakoid, grana, stroma, plastoglobule, chromoplas, leucoplast, amyloplast, elaioplast, proteinoplast
Vacuoles: tonoplast, vacuole
Peroxisomes: Peroxi
Microtubules: cytoskelet, spindle
Microfilaments: actin, cytoskeleto
Plasmodesmata: Plasmodesma, symplas, desmotub

## Sheet: Table S4 Keyword cooccurrence
Table S4. Keyword co-occurrence analysis. The two keywords are in columns A and B, and the number of articles in which these keywords co-ocurred are shown in column C.
Keyword1	Keyword2	Count
leaf	root	3650
leaf	transcription	2662
transcription	root	2578
germination	seed	2573
auxin	root	2247
defense	pathogen	2066
membrane	root	1869
leaf	seed	1629
transcription	seed	1621
leaf	stem	1603
root	stem	1556
membrane	leaf	1511
leaf	flower	1498
root	seed	1467
flower	floral	1297
floral	flowering	1262
uptake	root	1238
transcription	flowering	1223
leaf	flowering	1169
pathogen	salicylic	1167
hair	root	1144
leaf	pathogen	1133
transcription	drought	1099
defense	salicylic	1088
transcription	nuclear	1049
seed	embryo	1049
defense	leaf	1043
transcription	auxin	1016
germination	root	1005
transcription	flower	994
flower	flowering	966
leaf	drought	961
transcription	chromatin	952
histone	chromatin	946
wall	root	939
flower	root	926
membrane	lipid	922
defense	transcription	916
transcription	floral	895
drought	root	892
nutrient	root	886
transcription	stem	866
germination	transcription	848
pollen	tube	843
leaf	floral	817
leaf	auxin	792
transcription	pathogen	789
seed	flowering	776
pollen	male	770
membrane	channel	744
membrane	trafficking	741
temperature	transcription	739
salicylic	jasmonic	723
membrane	thylakoid	721
ethylene	root	718
pathogen	root	706
flower	seed	702
leaf	salicylic	696
leaf	germination	692
flower	stem	674
leaf	temperature	652
transcription	histone	652
defense	root	647
wall	leaf	645
signalling	root	629
wall	transcription	623
ethylene	transcription	615
leaf	lipid	609
membrane	wall	608
leaf	nuclear	605
membrane	seed	603
vesicle	membrane	602
lipid	seed	580
defense	jasmonic	579
cytokinin	root	576
drought	seed	568
membrane	uptake	563
transcription	salicylic	555
pollen	grain	544
signalling	transcription	539
membrane	transcription	535
drought	salinity	530
pathogen	jasmonic	530
seed	pollen	528
leaf	mesophyll	525
male	female	521
seed	endosperm	520
ethylene	leaf	517
cytokinin	auxin	513
root	flowering	509
inflorescence	stem	507
germination	drought	506
inflorescence	leaf	499
uptake	leaf	495
salinity	root	493
flower	petal	493
transcription	embryo	491
coat	seed	491
inflorescence	flower	488
dormancy	seed	488
chromosome	transcription	479
root	nuclear	473
wall	stem	472
fruit	leaf	470
membrane	vacuole	470
membrane	pathogen	468
ethylene	auxin	467
leaf	signalling	466
fruit	transcription	464
bud	flower	463
membrane	auxin	460
pectin	wall	459
leaf	starch	451
pollen	anther	448
temperature	flowering	447
root	nitrate	447
leaf	virus	446
leaf	chromosome	444
auxin	stem	438
channel	root	434
inflorescence	floral	434
xylem	root	431
seed	stem	431
leaf	sucrose	430
root	embryo	427
leaf	jasmonic	423
wall	pollen	421
ethylene	salicylic	420
embryo	endosperm	418
petal	floral	412
transcription	salinity	412
stamen	flower	408
histone	lysine	406
chromosome	root	404
nutrient	leaf	403
flowering	circadian	397
germination	pollen	396
wall	seed	393
fruit	seed	393
nutrient	uptake	392
fruit	flower	392
transcription	jasmonic	391
transcription	circadian	384
membrane	pollen	382
vesicle	trafficking	381
seed	floral	379
wall	lignin	376
defense	membrane	373
root	trafficking	372
root	pollen	372
ethylene	pathogen	372
lipid	root	371
root	floral	370
germination	flowering	366
leaf	salinity	364
bud	leaf	362
stamen	floral	360
ethylene	jasmonic	358
pollen	female	357
germination	dormancy	356
temperature	root	355
chromosome	seed	354
root	salicylic	353
temperature	seed	353
chromatin	flowering	353
wall	pathogen	352
leaf	embryo	351
defense	ethylene	350
phloem	leaf	349
membrane	germination	348
transcription	cytokinin	347
membrane	drought	346
root	translocation	343
floral	stem	342
histone	flowering	342
leaf	cytokinin	342
nutrient	transcription	341
signalling	auxin	340
flower	pollen	339
transcription	splicing	335
inflorescence	flowering	329
auxin	seed	329
temperature	drought	328
membrane	nuclear	327
germination	embryo	326
gibberellin	transcription	326
signalling	pathogen	326
leaf	redox	321
proline	drought	319
leaf	nucleotide	317
membrane	cytosol	316
gibberellin	seed	315
wall	xylem	315
anther	male	314
leaf	stoma	312
bud	floral	310
flowering	stem	309
stamen	petal	308
sucrose	root	308
pollen	fertilization	305
transcription	pollen	302
seed	nuclear	302
uptake	transcription	301
vacuole	root	298
leaf	channel	297
pollen	flowering	296
nuclear	flowering	295
root	jasmonic	295
leaf	thylakoid	292
inflorescence	transcription	292
fruit	ripening	292
chromatin	nuclear	290
inflorescence	root	289
defense	wall	289
phloem	root	288
transcription	nucleotide	288
membrane	stem	286
seed	male	283
sepal	flower	283
auxin	embryo	282
leaf	pollen	282
defense	virus	282
membrane	temperature	281
seed	fertilization	277
sepal	petal	273
leaf	trichome	272
carpel	floral	271
nucleotide	root	271
seed	grain	270
membrane	signalling	269
transcription	leucine	269
proline	root	268
carpel	flower	267
gibberellin	germination	266
xylem	stem	266
seed	female	264
leaf	petal	264
xylem	leaf	264
uptake	nitrate	260
bud	flowering	259
flower	male	259
vesicle	root	258
embryo	female	258
membrane	translocation	257
leaf	cytosol	254
pollen	embryo	254
transcription	male	253
signalling	salicylic	252
leaf	chromatin	252
lysine	chromatin	252
sepal	floral	251
proline	transcription	249
ethylene	signalling	249
membrane	tonoplast	249
gibberellin	flowering	247
germination	salinity	247
proline	leaf	246
transcription	lipid	245
germination	temperature	245
germination	tube	244
transcription	ubiquitin	244
chromosome	nuclear	242
signalling	seed	241
sucrose	starch	241
chromosome	flowering	240
auxin	flower	240
fruit	root	239
fruit	flowering	239
defense	seed	239
flower	anther	238
microspore	pollen	238
fertilization	female	238
secretory	membrane	238
pathogen	seed	237
embryo	fertilization	237
leaf	assimilation	237
gibberellin	leaf	237
male	grain	236
chromosome	chromatin	234
membrane	tube	233
salinity	seed	232
root	chromatin	232
transcription	brassinosteroid	231
vacuole	leaf	231
male	tube	231
bud	transcription	230
uptake	channel	228
transcription	petal	227
flowering	male	227
leaf	grain	226
floral	chromatin	224
pathogen	callose	224
lignin	stem	222
transcription	virus	222
sucrose	seed	221
leaf	translocation	221
nutrient	membrane	220
leaf	circadian	220
hair	transcription	220
carpel	stamen	220
gibberellin	auxin	220
splicing	nuclear	219
fertilization	tube	219
gravity	root	219
pollen	sperm	219
pathogen	virus	219
wall	auxin	218
germination	flower	216
embryo	flowering	214
uptake	translocation	212
vacuole	trafficking	211
chromosome	nucleotide	211
nutrient	seed	209
membrane	hair	209
chromosome	flower	208
bud	root	206
assimilation	root	205
leaf	nitrate	205
membrane	flower	205
phloem	xylem	203
ribosomal	ribosome	202
xylem	transcription	202
transcription	sucrose	201
flowering	female	201
flower	female	201
germination	lipid	200
lignin	transcription	200
sorting	membrane	199
leaf	hair	198
membrane	nucleotide	198
redox	root	198
fruit	floral	198
wall	germination	196
temperature	circadian	196
hair	auxin	195
pathogen	nuclear	194
trichome	transcription	193
nucleotide	seed	193
root	starch	192
inflorescence	seed	192
root	cytosol	192
auxin	flowering	191
defense	callose	191
tube	female	190
drought	flowering	190
root	grain	189
ethylene	cytokinin	189
defense	lipid	189
leaf	histone	189
histone	root	188
temperature	floral	188
defense	drought	187
defense	nuclear	187
germination	signalling	187
fertilization	flowering	187
wall	anther	186
seed	chromatin	186
seed	anther	185
wall	hair	185
ethylene	seed	185
gibberellin	root	185
wall	male	185
inflorescence	auxin	185
wall	callose	185
root	nodule	184
diurnal	circadian	184
flower	embryo	184
root	actin	184
leaf	cysteine	184
chromosome	drought	184
vacuole	tonoplast	183
centromere	chromosome	183
drought	stem	183
nutrient	auxin	182
gamete	female	182
chromosome	male	182
auxin	trafficking	181
membrane	salinity	180
transcription	nitrate	179
transcription	redox	179
grain	tube	179
membrane	mesophyll	179
membrane	embryo	179
pathogen	drought	179
transcription	lysine	178
temperature	flower	178
germination	grain	178
stamen	transcription	177
fertilization	endosperm	176
germination	auxin	176
bud	stem	176
wall	tube	175
leaf	cytochrome	175
transcription	dormancy	175
gamete	male	175
phosphorus	root	175
transcription	female	174
leaf	trafficking	174
membrane	flowering	174
leaf	transpiration	173
microspore	male	173
transcription	grain	173
nutrient	nitrate	173
histone	seed	172
membrane	actin	171
transcription	anther	171
wall	flower	171
floral	pollen	170
auxin	floral	170
sepal	stamen	170
assimilation	nitrate	168
histone	floral	168
membrane	sucrose	167
embryo	male	167
uptake	seed	167
wall	lipid	167
defense	auxin	165
auxin	salicylic	165
leaf	anther	164
brassinosteroid	root	164
root	tube	164
nucleotide	nuclear	163
fertilization	male	163
histone	nuclear	163
fertilization	sperm	163
anther	grain	163
membrane	salicylic	163
cysteine	root	163
seed	tube	163
cytokinin	stem	163
vacuole	seed	162
drought	stoma	161
embryo	nuclear	161
leaf	male	160
wall	grain	160
mesophyll	root	160
vesicle	vacuole	159
flower	nuclear	159
vesicle	leaf	159
pathogen	auxin	159
membrane	stroma	159
proline	germination	157
cysteine	redox	156
chromosome	histone	156
signalling	jasmonic	156
ethylene	fruit	154
sepal	leaf	154
floral	male	154
signalling	drought	153
ethylene	flower	153
lipid	pathogen	153
germination	nuclear	153
germination	stem	153
membrane	male	152
auxin	nuclear	152
diurnal	leaf	152
transcription	endosperm	151
auxin	jasmonic	151
nuclear	stem	150
chromosome	stem	150
carpel	petal	150
flowering	grain	150
seed	starch	149
drought	flower	149
sperm	tube	147
temperature	auxin	147
ubiquitin	root	147
membrane	redox	147
temperature	salinity	146
root	anther	146
ethylene	germination	146
nucleotide	flowering	144
wall	inflorescence	144
pollen	gamete	144
wall	trafficking	144
defense	germination	144
root	male	143
floral	anther	143
membrane	grain	143
sorting	trafficking	142
exudate	root	141
photoreceptor	transcription	141
ribosomal	transcription	141
leaf	ubiquitin	140
membrane	ethylene	140
leaf	serine	140
signalling	nuclear	139
fruit	stem	139
proline	seed	139
root	virus	139
stamen	leaf	139
phloem	stem	139
chromosome	pollen	138
tonoplast	root	138
germination	pathogen	138
pathogen	nucleotide	138
petal	flowering	137
gibberellin	flower	137
bud	seed	137
gibberellin	stem	137
leaf	splicing	137
leaf	respiration	137
floral	nuclear	137
ribosomal	leaf	137
lignin	root	136
temperature	stem	136
drought	auxin	136
coat	embryo	136
wall	ethylene	135
nutrient	hair	135
proline	salinity	135
germination	male	134
auxin	brassinosteroid	133
coat	transcription	133
membrane	cytochrome	133
nucleosome	chromatin	132
nutrient	wall	132
egg	female	132
sorting	vacuole	132
gibberellin	floral	132
xylem	lignin	132
pollen	exine	132
membrane	chromosome	132
microspore	anther	132
temperature	nuclear	132
pollination	pollen	132
sperm	male	132
defense	redox	132
flowering	tube	131
virus	salicylic	131
drought	salicylic	131
wall	coat	131
uptake	assimilation	131
pathogen	stem	130
uptake	auxin	130
secretory	vesicle	130
lipid	pollen	130
trichome	root	129
nutrient	pathogen	129
embryo	stem	129
pollen	nuclear	129
membrane	xylem	129
transcription	fertilization	129
sperm	female	128
fertilization	gamete	128
drought	nuclear	128
pistil	pollen	128
chromosome	pathogen	128
vesicle	wall	127
signalling	flowering	127
signalling	cytokinin	127
transpiration	drought	127
transcription	stoma	126
carpel	transcription	126
ethylene	gibberellin	126
lipid	trafficking	125
translocation	nuclear	125
temperature	lipid	125
transcription	translocation	125
splicing	flowering	125
mesophyll	transcription	124
root	splicing	124
phloem	membrane	124
lipid	thylakoid	124
egg	embryo	124
egg	fertilization	123
fruit	auxin	123
flower	chromatin	123
ethylene	drought	123
defense	flowering	123
vacuole	autophagy	123
seed	virus	123
histidine	cytokinin	123
pollen	actin	123
phloem	transcription	122
root	petal	122
root	scavenging	122
floral	female	122
gibberellin	cytokinin	122
secretory	trafficking	122
histone	nucleosome	122
seed	salicylic	122
cytokinin	seed	122
membrane	ubiquitin	121
pathogen	flower	121
germination	floral	120
sepal	carpel	120
ubiquitin	seed	120
leaf	brassinosteroid	120
diurnal	transcription	120
root	female	120
gravity	auxin	119
signalling	stem	119
membrane	cysteine	119
root	stoma	119
transcription	starch	118
chromosome	female	118
pectin	root	118
seed	cytosol	118
leaf	stroma	118
sperm	flowering	117
wall	embryo	117
diurnal	flowering	117
membrane	nitrate	117
defense	temperature	116
wall	nuclear	116
retrograde	nuclear	116
wall	flowering	116
ethylene	hair	116
secretory	root	115
petal	seed	115
transcription	scavenging	115
callose	salicylic	115
embryo	tube	115
ribosomal	nuclear	115
endosperm	flowering	115
wall	signalling	114
stamen	flowering	114
nuclear	male	114
nuclear	cytosol	114
transcription	assimilation	114
chromosome	mitosis	113
germination	endosperm	113
wall	floral	113
leaf	internode	113
uptake	hair	113
leaf	callose	113
phloem	sucrose	112
drought	scavenging	112
proline	membrane	112
lysine	flowering	112
chromosome	floral	112
pathogen	flowering	111
lipid	drought	111
signalling	channel	111
bud	auxin	111
signalling	temperature	110
vacuole	cytosol	110
sepal	transcription	110
cytochrome	root	110
thylakoid	stroma	110
drought	channel	110
lipid	embryo	109
endosperm	female	109
transcription	channel	109
stamen	pollen	109
egg	sperm	109
hair	trichome	109
stamen	male	109
wall	fruit	108
nutrient	autophagy	108
temperature	chromatin	108
leaf	female	108
fruit	chromosome	108
membrane	virus	108
floral	circadian	108
ethylene	ripening	107
chromosome	prophase	107
pollination	seed	107
wall	microspore	107
defense	stem	106
temperature	pathogen	106
floral	embryo	106
flower	grain	106
transcription	chaperone	106
membrane	solute	106
transcription	ripening	105
bud	inflorescence	105
actin	tube	105
ubiquitin	auxin	104
transcription	cytosol	104
temperature	chromosome	104
embryo	gamete	103
chromosome	embryo	103
leaf	scavenging	103
stamen	anther	103
nucleotide	stem	102
embryo	grain	102
germination	sucrose	102
bud	pollen	102
leaf	leucine	102
ethylene	stem	102
germination	coat	102
defense	nucleotide	101
wall	salicylic	101
wall	temperature	101
root	serine	101
nuclear	salicylic	101
cysteine	serine	101
lignin	leaf	101
tryptophan	auxin	101
bud	fruit	101
leaf	ripening	101
defense	chromosome	101
membrane	chaperone	100
hair	seed	100
transcription	ribosome	100
carpel	leaf	100
leaf	ribosome	100
germination	salicylic	100
fruit	germination	100
flowering	gamete	100
hair	pollen	99
defense	chromatin	99
pollen	trafficking	99
stamen	seed	99
splicing	seed	99
transcription	node	99
cytokinin	flower	99
pistil	flower	99
drought	ubiquitin	98
leaf	coat	98
nutrient	germination	98
virus	nuclear	98
bud	male	98
uptake	vacuole	97
sulfate	root	97
photoreceptor	leaf	97
signalling	redox	97
dormancy	flowering	97
nutrient	defense	97
pectin	seed	97
embryo	chromatin	96
histone	flower	96
inflorescence	fruit	96
temperature	dormancy	95
pollen	stem	95
coat	root	95
leaf	actin	95
membrane	cytokinesis	95
cytokinesis	wall	95
inflorescence	petal	94
uptake	xylem	94
membrane	callose	94
gibberellin	signalling	94
nucleotide	flower	94
seed	trafficking	93
seed	gamete	93
drought	jasmonic	93
membrane	stoma	93
transcription	nucleosome	93
wall	uptake	93
secretory	wall	93
germination	chromosome	92
temperature	splicing	92
embryo	sperm	92
defense	flower	91
xylem	auxin	91
nutrient	ethylene	91
leaf	chaperone	91
vesicle	pollen	91
mitosis	pollen	91
root	callose	91
wall	exine	91
cambium	stem	91
sorting	root	91
uptake	drought	90
leaf	tonoplast	90
signalling	lipid	90
membrane	brassinosteroid	90
egg	pollen	90
leaf	endosperm	90
transcription	retrograde	90
fruit	drought	89
coat	pollen	89
membrane	autophagy	89
gibberellin	dormancy	89
sperm	gamete	89
microspore	grain	89
root	circadian	89
nucleotide	splicing	89
cysteine	seed	89
wall	sucrose	89
pollen	endosperm	88
leaf	vitamin	88
sulfate	assimilation	88
phloem	wall	88
dormancy	embryo	88
phloem	seed	88
germination	histone	88
fruit	temperature	88
membrane	jasmonic	87
membrane	floral	87
internode	stem	87
pathogen	channel	87
threonine	serine	87
germination	ubiquitin	87
pathogen	chromatin	87
wall	vacuole	86
xylem	cambium	86
pectin	leaf	86
thylakoid	redox	86
egg	seed	86
ribosomal	root	86
membrane	fertilization	86
anther	flowering	86
ethylene	flowering	86
nuclear	circadian	85
membrane	coat	85
redox	nuclear	85
strigolactone	root	85
seed	jasmonic	85
nutrient	signalling	85
auxin	pollen	85
transpiration	stoma	85
redox	seed	85
histidine	root	85
fruit	pathogen	85
germination	chromatin	84
lipid	starch	84
leaf	autophagy	84
nitrate	seed	84
pathogen	trafficking	84
cysteine	pathogen	84
membrane	starch	84
bud	petal	84
vesicle	auxin	84
sulfate	leaf	84
nuclear	female	84
tryptophan	root	84
membrane	female	83
uptake	sucrose	83
temperature	histone	83
spermidine	spermine	83
ribosome	root	83
carpel	fruit	83
polyamine	putrescine	83
signalling	flower	83
hair	actin	82
bud	anther	82
flower	fertilization	82
actin	trafficking	82
mitosis	male	82
egg	endosperm	82
carpel	flowering	82
leucine	seed	82
chromatin	stem	82
grain	female	82
nutrient	phosphorus	82
photoreceptor	nuclear	81
ethylene	nuclear	81
chromosome	spindle	81
uptake	pathogen	81
temperature	salicylic	81
membrane	fruit	81
coat	endosperm	81
cysteine	transcription	81
hair	tube	81
pathogen	redox	80
leaf	glycine	80
trichome	seed	80
lipid	stem	80
vacuole	channel	80
seed	translocation	80
egg	flowering	80
leucine	root	80
bud	dormancy	80
chromosome	gamete	80
leaf	tube	80
defense	channel	80
sucrose	flowering	80
membrane	serine	80
stoma	seed	80
uptake	signalling	79
flower	jasmonic	79
leaf	glutamine	79
channel	seed	79
defense	cysteine	79
ubiquitin	flowering	79
vesicle	lipid	79
redox	salicylic	79
chromosome	anaphase	79
stamen	inflorescence	79
root	endosperm	79
hair	trafficking	79
defense	uptake	78
sepal	flowering	78
phloem	flowering	78
membrane	inflorescence	78
cytokinesis	root	78
lipid	flower	78
transcription	tube	78
pollination	tube	78
egg	gamete	77
nutrient	assimilation	77
glycine	root	77
uptake	germination	77
lipid	jasmonic	77
pistil	tube	77
uptake	stem	77
stamen	root	77
defense	histone	77
auxin	chromatin	77
temperature	chaperone	77
nutrient	stem	77
root	chaperone	77
transcription	proteolysis	77
cytokinesis	phragmoplast	76
petal	anther	76
redox	cytosol	76
solute	root	76
leaf	lysine	76
chromosome	auxin	76
nucleotide	virus	76
secretory	leaf	76
sepal	inflorescence	76
auxin	nitrate	76
petal	stem	76
pathogen	ubiquitin	75
channel	stoma	75
transcription	serine	75
leaf	methionine	75
stamen	bud	75
phloem	uptake	75
germination	nucleotide	75
wall	channel	75
nucleotide	pollen	75
cytokinin	flowering	75
trichome	stem	75
defense	ubiquitin	75
flower	circadian	75
nutrient	drought	75
uptake	salinity	74
pathogen	stoma	74
mitosis	nuclear	74
histone	chaperone	74
sorting	vesicle	74
transpiration	root	74
wall	drought	74
thylakoid	nuclear	74
ubiquitin	nuclear	74
photoreceptor	flowering	74
wall	jasmonic	73
hair	germination	73
transcription	trafficking	73
proline	temperature	73
pollen	callose	73
histidine	membrane	73
channel	tonoplast	73
phosphorus	leaf	73
mitosis	root	72
spermine	polyamine	72
pathogen	histone	72
histone	embryo	72
vesicle	actin	72
ribosome	nuclear	72
membrane	cytokinin	72
wall	actin	72
lipid	salicylic	72
spermidine	polyamine	72
drought	grain	72
auxin	sucrose	72
carpel	seed	72
respiration	root	72
pistil	seed	71
nutrient	lipid	71
nutrient	vacuole	71
gibberellin	temperature	71
leaf	cutin	71
leaf	phenolic	71
stamen	pistil	71
coat	virus	71
lipid	cytosol	71
histidine	leaf	71
signalling	floral	71
transcription	cytochrome	71
temperature	nucleotide	70
ethylene	floral	70
proline	scavenging	70
endosperm	nuclear	70
flower	salicylic	70
germination	channel	70
trafficking	tube	70
flowering	salicylic	70
cytochrome	seed	70
nutrient	translocation	70
nutrient	cytokinin	70
pistil	female	70
stem	salicylic	70
exine	anther	70
salinity	stem	70
auxin	salinity	70
nuclear	trafficking	70
germination	anther	70
grana	thylakoid	70
flower	virus	70
fertilization	grain	70
germination	stoma	69
sporopollenin	pollen	69
assimilation	glutamine	69
splicing	floral	69
spermine	putrescine	69
chaperone	chromatin	69
mesophyll	channel	69
vesicle	pathogen	69
sucrose	flower	69
exine	male	69
histidine	ethylene	69
histone	stem	68
pathogen	salinity	68
root	lysine	68
spermidine	putrescine	68
nutrient	channel	68
carpel	inflorescence	68
lipid	sucrose	68
mitosis	spindle	68
seed	vitamin	68
pollination	fertilization	68
gibberellin	brassinosteroid	68
signalling	nitrate	68
signalling	sucrose	68
virus	flowering	68
phloem	translocation	68
transcription	callose	68
germination	cytokinin	67
wall	endosperm	67
lignin	phenolic	67
cytokinin	salicylic	67
pollination	flower	67
lipid	auxin	67
chromosome	grain	67
vesicle	tube	67
chaperone	nuclear	67
leaf	node	67
gamete	tube	67
pistil	floral	67
chromosome	translocation	66
sulfate	cysteine	66
root	autophagy	66
temperature	pollen	66
wall	nucleotide	66
vesicle	seed	66
anther	female	66
vesicle	cytokinesis	66
membrane	assimilation	65
virus	stem	65
centromere	histone	65
root	glutamine	65
seed	sperm	65
ethylene	temperature	65
grain	stem	65
pollination	female	65
seed	serine	65
ethylene	salinity	65
coat	lipid	65
defense	stoma	65
phragmoplast	spindle	65
diurnal	starch	65
signalling	circadian	65
inflorescence	xylem	65
leaf	dormancy	65
anther	stem	65
pectin	pollen	65
defense	trafficking	64
channel	pollen	64
uptake	ethylene	64
phosphorus	uptake	64
flower	tube	64
fruit	gibberellin	64
defense	salinity	64
male	stem	64
nucleotide	auxin	64
phloem	flower	64
alanine	serine	64
ubiquitin	proteolysis	64
wall	chromosome	64
bud	cytokinin	63
nutrient	flowering	63
nucleotide	channel	63
flower	splicing	63
ovary	flower	63
membrane	scavenging	63
xylem	translocation	63
nutrient	embryo	63
gibberellin	salicylic	63
fruit	petal	63
transcription	respiration	63
wall	starch	62
drought	sucrose	62
lipid	flowering	62
egg	male	62
cytokinesis	mitosis	62
grana	membrane	62
channel	translocation	62
nutrient	sucrose	62
floral	grain	62
defense	lignin	62
phenylalanine	leaf	62
inflorescence	pollen	62
salinity	nuclear	62
inflorescence	gibberellin	61
temperature	sucrose	61
hair	signalling	61
flowering	starch	61
signalling	stoma	61
splicing	chromatin	61
microspore	exine	61
germination	jasmonic	61
egg	tube	61
glycine	serine	61
lipid	salinity	61
defense	fruit	61
nucleotide	floral	61
mitosis	female	61
channel	trafficking	61
cambium	root	61
leaf	retrograde	61
drought	cytokinin	61
lipid	male	60
lipid	nuclear	60
root	fertilization	60
cytokinin	floral	60
microspore	transcription	60
sepal	seed	60
signalling	salinity	60
auxin	histone	60
lipid	redox	60
photoreceptor	circadian	60
fruit	pollen	60
callose	jasmonic	60
fruit	fertilization	60
myosin	actin	60
cytochrome	redox	60
cutin	lipid	60
inflorescence	germination	59
inflorescence	cytokinin	59
germination	cytosol	59
fruit	female	59
wall	gibberellin	59
defense	cytosol	59
vesicle	hair	59
auxin	anther	59
uptake	sulfate	59
uptake	stoma	59
signalling	embryo	59
endosperm	gamete	59
chromatin	male	58
lipid	channel	58
inflorescence	chromosome	58
chromosome	salinity	58
cytokinin	jasmonic	58
auxin	female	58
drought	histone	58
internode	flowering	58
sperm	grain	58
sucrose	stem	58
inflorescence	nuclear	58
inflorescence	embryo	58
phenolic	root	58
uptake	mesophyll	58
stamen	female	58
sorting	leaf	58
pectin	transcription	58
strigolactone	germination	58
arginine	lysine	58
methionine	cysteine	58
leaf	pistil	57
inflorescence	male	57
transpiration	transcription	57
nutrient	phloem	57
leaf	proteolysis	57
germination	redox	57
endosperm	male	57
sepal	bud	57
uptake	flower	57
pollination	transcription	57
uptake	trafficking	57
grain	starch	57
membrane	pectin	57
sepal	root	57
actin	nuclear	57
transcription	mitosis	56
root	node	56
ripening	seed	56
pathogen	translocation	56
secretory	pollen	56
uptake	lipid	56
vesicle	coat	56
wall	mesophyll	56
pollination	grain	56
germination	fertilization	56
leaf	solute	56
brassinosteroid	seed	56
bud	temperature	56
vacuole	mesophyll	56
signalling	brassinosteroid	56
pathogen	floral	56
membrane	anther	56
pistil	male	56
germination	splicing	56
wall	phenolic	55
lipid	grain	55
assimilation	seed	55
pectin	coat	55
spindle	nuclear	55
carpel	female	55
temperature	redox	55
signalling	pollen	55
phloem	floral	55
wall	female	55
stamen	stem	55
xylem	seed	55
secretory	vacuole	55
floral	lysine	55
pectin	pathogen	55
gibberellin	nuclear	55
chromosome	virus	54
nutrient	xylem	54
sucrose	embryo	54
endosperm	grain	54
virus	jasmonic	54
membrane	proteolysis	54
chromatin	circadian	54
phosphorus	transcription	54
phloem	pathogen	54
defense	cytochrome	54
endosperm	sperm	54
sucrose	assimilation	54
lignin	seed	54
inflorescence	internode	54
drought	redox	54
pathogen	pollen	54
hair	stem	54
germination	actin	54
anther	tube	54
chaperone	seed	54
gibberellin	embryo	53
lignin	pathogen	53
leaf	pyruvate	53
mitosis	embryo	53
fruit	signalling	53
mesophyll	nuclear	53
gibberellin	jasmonic	53
embryo	anther	53
nucleotide	drought	53
salinity	flower	53
bud	chromosome	53
histidine	transcription	53
pollination	embryo	53
uptake	nucleotide	53
drought	floral	53
uptake	cytosol	53
galactose	wall	53
secretory	sorting	52
seed	circadian	52
signalling	cytosol	52
salinity	channel	52
respiration	redox	52
gravity	stem	52
cambium	transcription	52
uptake	chromosome	52
nucleotide	male	52
splicing	circadian	52
tyrosine	root	52
defense	floral	52
cysteine	flower	52
vacuole	pollen	52
inflorescence	temperature	52
seed	lysine	52
leaf	tryptophan	52
temperature	male	52
fruit	ovary	52
ribosomal	chromosome	52
auxin	petal	52
signalling	retrograde	51
wall	cytosol	51
wall	sporopollenin	51
thylakoid	cytochrome	51
leaf	exudate	51
solute	channel	51
pollination	male	51
exine	grain	51
petal	pollen	51
vacuole	auxin	51
defense	phloem	51
pistil	fertilization	51
inflorescence	lignin	51
temperature	ubiquitin	51
pathogen	cytokinin	51
fertilization	nuclear	51
ethylene	petal	51
sporopollenin	exine	51
stamen	auxin	51
chromatin	salicylic	51
inflorescence	female	51
respiration	seed	51
tyrosine	leaf	51
channel	tube	50
pectin	stem	50
sucrose	floral	50
pistil	flowering	50
membrane	endosperm	50
vesicle	cytosol	50
carpel	stem	50
glycolysis	seed	50
vesicle	uptake	50
strigolactone	seed	50
sucrose	cytosol	50
sucrose	nuclear	50
vesicle	autophagy	50
nucleotide	trafficking	50
germination	scavenging	50
germination	female	50
secretory	seed	50
drought	chromatin	50
auxin	actin	50
nutrient	temperature	50
auxin	male	50
wall	redox	49
ripening	root	49
transcription	thylakoid	49
defense	cytokinin	49
alanine	membrane	49
translocation	cytosol	49
cysteine	assimilation	49
nitrate	glutamine	49
endosperm	starch	49
arginine	leaf	49
diurnal	temperature	49
vacuole	germination	49
uptake	transpiration	49
germination	trafficking	49
centromere	chromatin	49
ribosomal	seed	49
pollen	chromatin	49
defense	signalling	49
pectin	tube	49
histone	endosperm	49
assimilation	starch	48
nutrient	salinity	48
channel	cytosol	48
chromosome	endosperm	48
pathogen	cytochrome	48
phloem	cambium	48
temperature	starch	48
vacuole	transcription	48
cytokinin	nuclear	48
membrane	sperm	48
thylakoid	root	48
nutrient	nuclear	48
wall	chromatin	48
nuclear	jasmonic	48
transcription	nodule	48
signalling	nucleotide	48
microspore	seed	48
mesophyll	pathogen	48
cytokinesis	trafficking	48
histone	pollen	48
wall	stoma	48
fruit	male	48
respiration	cytochrome	48
auxin	grain	48
stem	jasmonic	48
pathogen	leucine	48
cytokinin	embryo	48
diurnal	root	48
transcription	phenolic	47
ripening	flower	47
auxin	fertilization	47
transcription	gamete	47
bud	female	47
inflorescence	anther	47
cytokinesis	pollen	47
channel	nitrate	47
sepal	fruit	47
purine	nucleotide	47
stem	starch	47
temperature	thylakoid	47
sepal	stem	47
pathogen	autophagy	47
ethylene	brassinosteroid	47
defense	vesicle	47
internode	flower	47
leaf	tricarboxylic	47
splicing	embryo	47
stamen	fruit	47
salinity	salicylic	46
anther	nuclear	46
transcription	sperm	46
salinity	flowering	46
fruit	virus	46
secretory	pathogen	46
membrane	transpiration	46
ferredoxin	redox	46
chromosome	salicylic	46
wall	cutin	46
drought	virus	46
assimilation	redox	46
drought	leucine	46
seed	scavenging	46
nutrient	salicylic	46
nutrient	trafficking	46
membrane	gravity	46
inflorescence	chromatin	46
uptake	nuclear	46
callose	male	46
proline	nuclear	46
vacuole	embryo	46
root	vitamin	46
membrane	chromatin	46
phenylalanine	tyrosine	46
defense	pectin	46
pathogen	cytosol	46
defense	scavenging	46
pathogen	splicing	46
membrane	splicing	45
leaf	fertilization	45
transcription	ovary	45
uptake	pollen	45
vacuole	sucrose	45
pistil	petal	45
proline	lipid	45
drought	splicing	45
sorting	seed	45
lysine	nuclear	45
respiration	starch	45
mitosis	seed	45
wall	trichome	45
chromatin	female	45
wall	fertilization	45
alanine	leaf	45
pollination	germination	45
valine	leucine	45
floral	fertilization	45
vacuole	lipid	45
defense	splicing	45
cytokinesis	nuclear	45
ethylene	chromosome	45
phloem	mesophyll	45
phloem	exudate	45
cytokinesis	spindle	45
xylem	cytokinin	45
bud	wall	45
cysteine	cytosol	45
defense	mesophyll	45
ethylene	nitrate	45
polyamine	root	45
fruit	embryo	44
strigolactone	leaf	44
dormancy	root	44
nuclear	grain	44
methionine	seed	44
wall	translocation	44
membrane	retrograde	44
vesicle	germination	44
kinetochore	chromosome	44
mesophyll	starch	44
germination	nitrate	44
lipid	nucleotide	44
tryptophan	pathogen	44
pathogen	serine	44
chromosome	splicing	44
uptake	redox	44
tonoplast	seed	44
phloem	auxin	44
leaf	nodule	44
ovary	seed	44
tonoplast	trafficking	44
mesophyll	seed	44
cytokinin	brassinosteroid	44
cytosol	trafficking	44
gibberellin	internode	43
auxin	flavin	43
ethylene	virus	43
auxin	redox	43
root	proteolysis	43
hair	pathogen	43
ovary	pollen	43
fruit	pollination	43
hair	nuclear	43
pyruvate	root	43
brassinosteroid	stem	43
histidine	seed	43
secretory	transcription	43
leaf	mitosis	43
membrane	glycine	43
secretory	coat	43
microspore	mitosis	43
flowering	jasmonic	43
lipid	anther	43
photoreceptor	root	43
sulfate	transcription	43
threonine	leaf	42
floral	virus	42
strigolactone	auxin	42
trichome	flower	42
phloem	channel	42
sorting	auxin	42
temperature	channel	42
channel	flowering	42
membrane	phosphorus	42
pathogen	node	42
transcription	glycolysis	42
leucine	isoleucine	42
histone	circadian	42
uptake	grain	42
valine	isoleucine	42
stem	female	42
nucleotide	pyrimidine	42
wall	petal	42
coat	flower	42
chromosome	anther	42
redox	jasmonic	42
hair	channel	42
gibberellin	drought	42
mitosis	grain	42
defense	gibberellin	42
dormancy	flower	42
alanine	root	42
photoreceptor	signalling	42
sporopollenin	anther	42
temperature	cytosol	42
sucrose	nitrate	42
xylem	channel	42
sucrose	trehalose	42
uptake	tonoplast	41
pistil	root	41
defense	serine	41
lipid	cytochrome	41
membrane	bud	41
internode	floral	41
flower	endosperm	41
microspore	flowering	41
auxin	circadian	41
channel	stem	41
lipid	endosperm	41
male	trafficking	41
defense	sucrose	41
defense	lysine	41
defense	circadian	41
defense	tryptophan	41
pectin	germination	41
mesophyll	stoma	41
redox	starch	41
ovary	floral	41
embryo	starch	41
cytochrome	brassinosteroid	41
transcription	internode	41
photoreceptor	seed	41
pathogen	brassinosteroid	41
sporopollenin	male	41
phloem	starch	41
nucleotide	cytokinin	41
histone	male	41
bud	gibberellin	41
channel	flower	41
uptake	solute	41
circadian	starch	41
lipid	tube	40
pollination	floral	40
coat	stem	40
xylem	flower	40
fruit	lipid	40
redox	stroma	40
endosperm	chromatin	40
grana	leaf	40
phenylalanine	root	40
salinity	scavenging	40
auxin	channel	40
ethylene	lipid	40
wall	salinity	40
microspore	flower	40
wall	virus	40
pathogen	circadian	40
secretory	lipid	40
proline	flower	40
floral	tube	40
diurnal	floral	40
pathogen	phenolic	40
diurnal	flower	40
coat	fertilization	40
chromosome	lipid	40
tyrosine	serine	40
ethylene	chromatin	39
germination	leucine	39
phenylalanine	transcription	39
signalling	chromosome	39
defense	inflorescence	39
cytokinin	nitrate	39
histidine	cysteine	39
fruit	sucrose	39
germination	cysteine	39
virus	trafficking	39
defense	proline	39
carpel	auxin	39
ethylene	sucrose	39
phenylalanine	defense	39
ribosome	seed	39
drought	assimilation	39
mitosis	chromatin	39
cysteine	drought	39
transpiration	channel	39
cytochrome	nuclear	39
dormancy	floral	39
mitosis	anaphase	39
dormancy	endosperm	39
threonine	membrane	39
membrane	lysine	39
defense	pollen	39
coat	trafficking	39
membrane	nodule	39
lipid	vitamin	39
vesicle	channel	39
spindle	anaphase	39
membrane	microspore	39
membrane	lignin	39
uptake	embryo	39
stoma	stem	39
uptake	cytokinin	39
pollen	intine	39
cytokinesis	male	39
transcription	autophagy	39
galactinol	raffinose	39
membrane	gamete	38
respiration	tricarboxylic	38
pathogen	lysine	38
nutrient	vesicle	38
mitosis	histone	38
tryptophan	transcription	38
fruit	salicylic	38
cytokinin	sucrose	38
auxin	translocation	38
nucleotide	embryo	38
wall	mitosis	38
flowering	node	38
transcription	egg	38
signalling	virus	38
histone	salicylic	38
nucleoplasm	nuclear	38
cytosol	stroma	38
lipid	floral	38
signalling	dormancy	38
leaf	glycolysis	38
membrane	respiration	38
seed	actin	38
petal	male	38
defense	brassinosteroid	38
xylem	pathogen	38
uptake	flowering	38
cysteine	nuclear	38
endosperm	tube	38
ethylene	nucleotide	38
stem	circadian	38
defense	translocation	38
ethylene	ubiquitin	37
ubiquitin	floral	37
inflorescence	gravity	37
transcription	pistil	37
ribosomal	chromatin	37
threonine	root	37
gibberellin	chromosome	37
wall	pollination	37
wall	cysteine	37
membrane	tyrosine	37
germination	virus	37
leaf	purine	37
sepal	anther	37
secretory	defense	37
coat	anther	37
temperature	stoma	37
fruit	dormancy	37
ribosome	splicing	37
bud	germination	37
nutrient	flower	37
seed	autophagy	37
fruit	nucleotide	37
pathogen	sucrose	37
cytochrome	flower	37
drought	circadian	37
drought	cytosol	37
internode	root	37
uptake	respiration	37
leaf	ovary	37
cytosol	starch	37
defense	leucine	37
leaf	asparagine	36
salinity	redox	36
nucleotide	grain	36
pathogen	nitrate	36
photoreceptor	temperature	36
signalling	chromatin	36
sucrose	pollen	36
temperature	embryo	36
arginine	membrane	36
bud	nuclear	36
signalling	ubiquitin	36
proline	stem	36
trafficking	stem	36
node	stem	36
translocation	trafficking	36
vacuole	cysteine	36
dormancy	chromatin	36
root	alkaloid	36
pollination	flowering	36
uptake	temperature	36
nutrient	sulfate	36
temperature	transpiration	36
flower	starch	36
nutrient	grain	36
ethylene	callose	36
ubiquitin	histone	36
ubiquitin	flower	36
pollination	endosperm	36
leaf	pollination	36
trichome	actin	36
cytochrome	stem	35
signalling	starch	35
chromosome	cohesin	35
channel	salicylic	35
ovary	fertilization	35
vesicle	male	35
glycolysis	root	35
nucleotide	cytosol	35
stoma	salicylic	35
flower	node	35
wall	cambium	35
fruit	lignin	35
chromosome	leucine	35
anther	jasmonic	35
nucleotide	chromatin	35
phosphorus	hair	35
signalling	callose	35
carpel	root	35
uptake	starch	35
signalling	female	35
serine	nuclear	35
vesicle	nucleotide	35
dormancy	drought	35
vesicle	tonoplast	35
pyruvate	seed	35
trichome	flowering	35
chromatin	jasmonic	35
petal	embryo	35
proline	flowering	35
defense	vacuole	35
vacuole	salinity	35
gibberellin	trichome	35
phloem	virus	35
mesophyll	drought	35
vacuole	pathogen	35
mesophyll	cytosol	35
hair	flowering	35
pistil	anther	35
brassinosteroid	nuclear	35
hair	nitrate	35
germination	pistil	35
pollen	jasmonic	35
defense	node	35
mesophyll	sucrose	35
ribosomal	embryo	35
defense	hair	35
nutrient	jasmonic	35
defense	trichome	35
auxin	virus	34
leaf	raffinose	34
trichome	nuclear	34
nucleotide	redox	34
coat	grain	34
proline	sucrose	34
wall	cytokinin	34
methionine	root	34
histone	female	34
vacuole	hair	34
phloem	signalling	34
nutrient	fruit	34
membrane	ribosome	34
vacuole	coat	34
auxin	splicing	34
threonine	tyrosine	34
photoreceptor	auxin	34
nutrient	pollen	34
ubiquitin	salicylic	34
arginine	putrescine	34
wall	solute	34
floral	salicylic	34
temperature	cytokinin	34
leucine	flower	34
germination	sperm	34
mesophyll	auxin	34
defense	autophagy	34
phragmoplast	mitosis	34
germination	circadian	34
spindle	root	34
nutrient	exudate	34
vacuole	translocation	34
redox	scavenging	34
flowering	trafficking	34
vacuole	drought	34
auxin	node	34
gamete	grain	33
splicing	stem	33
defense	nitrate	33
thylakoid	seed	33
pectin	callose	33
thylakoid	translocation	33
signalling	male	33
arginine	root	33
cysteine	ubiquitin	33
phenylalanine	salicylic	33
glutamine	asparagine	33
ribosomal	nucleotide	33
defense	phenolic	33
seed	proteolysis	33
leucine	flowering	33
transpiration	seed	33
membrane	cutin	33
histone	splicing	33
nucleotide	salicylic	33
cytosol	stem	33
auxin	endosperm	33
nutrient	starch	33
defense	exudate	33
nuclear	tube	33
pollination	pistil	33
coat	dormancy	33
brassinosteroid	flowering	33
proline	serine	33
mesophyll	stem	33
lipid	virus	33
arginine	transcription	33
proline	uptake	33
phosphorus	seed	33
salinity	cytosol	33
assimilation	cytosol	33
splicing	pollen	33
mesophyll	signalling	33
bud	grain	33
fertilization	anther	32
ovary	female	32
embryo	cytosol	32
phenolic	seed	32
transcription	actin	32
arginine	ornithine	32
ubiquitin	trafficking	32
hair	flower	32
fruit	nuclear	32
alanine	glycine	32
cutin	seed	32
temperature	jasmonic	32
membrane	leucine	32
pollination	root	32
carpel	male	32
phloem	inflorescence	32
cutin	stem	32
cutin	pathogen	32
translocation	stem	32
splicing	male	32
fruit	pericarp	32
fruit	coat	32
alanine	cysteine	32
lipid	autophagy	32
coat	male	32
nuclear	gamete	32
ethylene	redox	32
auxin	starch	32
nutrient	redox	32
seed	node	32
wall	brassinosteroid	32
fruit	cytokinin	32
lipid	scavenging	32
solute	drought	32
membrane	mitosis	32
nucleotide	tube	32
ripening	flowering	32
spermidine	root	32
redox	chaperone	32
vesicle	transcription	32
phenylalanine	pathogen	32
ripening	auxin	32
germination	serine	32
leaf	trehalose	32
wall	sperm	32
photoreceptor	flavin	32
transpiration	assimilation	32
centromere	mitosis	32
inflorescence	ethylene	31
xylem	salinity	31
leaf	polyamine	31
leucine	nuclear	31
membrane	histone	31
petal	nuclear	31
phenylalanine	lignin	31
transcription	tonoplast	31
diurnal	sucrose	31
cytokinesis	chromosome	31
grana	stroma	31
egg	nuclear	31
alanine	transcription	31
sucrose	raffinose	31
hair	lipid	31
auxin	tube	31
uptake	glutamine	31
pollen	cytosol	31
germination	respiration	31
channel	nuclear	31
phenolic	stem	31
xylem	vacuole	31
inflorescence	nucleotide	31
cysteine	auxin	31
signalling	trafficking	31
salinity	sucrose	31
gibberellin	endosperm	31
sperm	nuclear	31
centromere	kinetochore	31
kinetochore	spindle	31
wall	internode	31
pistil	embryo	31
redox	retrograde	31
drought	nitrate	31
salinity	jasmonic	31
hair	drought	31
galactose	leaf	31
microspore	sporopollenin	31
gibberellin	chromatin	30
carpel	anther	30
prophase	nuclear	30
methionine	leucine	30
germination	translocation	30
arginine	polyamine	30
secretory	tube	30
autophagy	trafficking	30
inflorescence	trichome	30
microspore	nuclear	30
gibberellin	pollen	30
microspore	callose	30
proline	leucine	30
centromere	nuclear	30
floral	jasmonic	30
diel	circadian	30
dormancy	histone	30
hair	cytokinin	30
ubiquitin	stem	30
ethylene	channel	30
ethylene	embryo	30
ubiquitin	chromatin	30
chromosome	ubiquitin	30
node	salicylic	30
xylem	drought	30
transcription	alkaloid	30
stamen	chromosome	30
germination	starch	30
defense	grain	30
ethylene	node	30
signalling	tube	30
ubiquitin	circadian	30
xylem	nitrate	30
defense	xylem	30
chromosome	fertilization	30
photoreceptor	germination	30
ethylene	histone	30
ribosome	embryo	30
germination	ripening	30
microspore	tube	30
cytokinesis	embryo	30
embryo	translocation	30
stoma	flowering	30
phloem	trafficking	30
uptake	cysteine	30
phloem	tube	30
sucrose	circadian	30
callose	tube	30
root	asparagine	30
prophase	male	30
drought	chaperone	29
nucleotide	histone	29
temperature	grain	29
chaperone	cytosol	29
nucleotide	leucine	29
inflorescence	drought	29
signalling	assimilation	29
[truncated: 9,874 more rows]

## Sheet: Table S5 prompts
Table S5. The prompts used to build the knowledge graph, extract entity definitions, edge basis, validate entity-entity relationships and and summary generation.
[truncated: 51 more rows]

[truncated: 6 more sheets: Table S6 150before150 after, Table S7 - edge resolution, Table S8 - type resolution, Table S9 - triples validation, Table S10 GRNs+PPIs, Table S11 Stringdb comparison v]
